# Supplementary material for: Monoclinic modification of N-[(1,1-dimethyl­ethoxy)carbon­yl]-3-[(R)-prop-2-en-1-ylsulfin­yl]-(R)-alanine ethyl ester at 200 (1) K
Source: Acta Crystallogr Sect E Struct Rep Online. 2009 May 23;65(Pt 6):o1385–6. doi: 10.1107/S1600536809019023 (PMC2969828; doi:10.1107/S1600536809019023)
Supplement: Supplementary file 1 [file e-65-o1385-sup1.cif]

##############################################################################
###                                                                        ###
###        Electronic paper (Acta Crystallographica Section E)             ###
###                                                                        ###
##############################################################################
#                                                                            #
# This CIF contains the data in a paper accepted for publication in Acta     #
# Crystallographica Section E. It conforms to the requirements of Notes      #
# for Authors for Section E, and has been peer reviewed under the auspices   #
# of the IUCr Commission on Journals.                                        #
#                                                                            #
# Full details of the Crystallographic Information File format               #
# are given in the paper "The Crystallographic Information File (CIF):       #
# a New Standard Archive File for Crystallography" by S. R. Hall, F. H.      #
# Allen and I. D. Brown [Acta Cryst. (1991), A47, 655-685].                  #
#                                                                            #
# The current version of the core CIF dictionary is obtainable from          #
# ftp://ftp.iucr.org/pub/cif_core.dic. The current version number is 2.4.    #
#                                                                            #
# Software is freely available for graphical display of the structure(s) in  #
# this CIF.  For information consult the CIF home page http://www.iucr.org/  #
# cif/home.html                                                              #
#                                                                            #
# This file may be used for bona fide research purposes within the           #
# scientific community so long as proper attribution is given to the journal # 
# article from which it was obtained.                                        #
#                                                                            #
##############################################################################
                                             
data_global
_audit_creation_method     SHELXTL-V6.0
_journal_date_recd_electronic     2009-05-15
_journal_date_accepted     2009-05-19
_journal_name_full     'Acta Crystallographica, Section E'
_journal_year     2009
_journal_volume     65
_journal_issue      6
_journal_page_first     o1385
_journal_page_last     o1386
_journal_paper_category     QO
_journal_coeditor_code     HB2978
_publ_contact_author_name
;
 Dr. Lough, Alan J.
;
_publ_contact_author_address
;
 Department of Chemistry
 University of Toronto
 Toronto
 Ontario
 Canada, M5S 3H6
;
_publ_contact_author_email     alough@chem.utoronto.ca
_publ_contact_author_fax     '416 978 8775'
_publ_contact_author_phone     '416 978 6275'
_publ_section_title
;\
Monoclinic modification of
<i>N</i>-[(1,1-dimethylethoxy)carbonyl]-3-[(<i>R</i>)-prop-2-en-1-ylsulfinyl]\
-(<i>R</i>)-alanine ethyl ester at 200(1) K
;
loop_
    _publ_author_name
    _publ_author_address
    'Singh, Suneel P.'
;
Department of Chemistry,
University of Guelph,
Guelph, Ontario, Canada N1G 2W1
;
    'Verdu, Marcus J.'
;
Department of Chemistry,
University of Guelph,
Guelph, Ontario, Canada N1G 2W1
;
    'Lough, Alan J.'
;
Department of Chemistry,
University of Toronto,
Toronto, Ontario, Canada M5S 3H6
;
    'Schwan, Adrian L.'
;
Department of Chemistry,
University of Guelph,
Guelph, Ontario, Canada N1G 2W1
;
data_I
_chemical_name_systematic
;
<i>N</i>-[(1,1-dimethylethoxy)carbonyl]-3-[(<i>R</i>)-prop-2-en-1-ylsulfinyl]-
(<i>R</i>)-alanine ethyl ester
;
_chemical_name_common     ?
_chemical_formula_moiety     'C13 H23 N O5 S'
_chemical_formula_sum     'C13 H23 N O5 S'
_chemical_formula_iupac     'C13 H23 N O5 S'
_chemical_formula_weight     305.38
_chemical_melting_point     ?
_symmetry_cell_setting     Monoclinic
_symmetry_space_group_name_H-M     'P 21'
_symmetry_space_group_name_Hall     'P 2yb'
loop_
    _symmetry_equiv_pos_as_xyz
    'x, y, z'
    '-x, y+1/2, -z'
_cell_length_a     5.1859(6)
_cell_length_b     11.5202(18)
_cell_length_c     14.009(2)
_cell_angle_alpha     90.00
_cell_angle_beta     96.396(8)
_cell_angle_gamma     90.00
_cell_volume     831.7(2)
_cell_formula_units_Z     2
_cell_measurement_reflns_used     3908
_cell_measurement_theta_min     2.9
_cell_measurement_theta_max     25.0
_cell_measurement_temperature     200.0(10)
_exptl_crystal_description     'needle'
_exptl_crystal_colour     'colourless'
_exptl_crystal_size_max     0.38
_exptl_crystal_size_mid     0.12
_exptl_crystal_size_min     0.12
_exptl_crystal_density_diffrn     1.219
_exptl_crystal_density_meas     ?
_exptl_crystal_density_method     'not measured'
_exptl_crystal_F_000     328
_exptl_absorpt_coefficient_mu     0.211
_exptl_absorpt_correction_type     'multi-scan'
_exptl_absorpt_process_details     '(SORTAV; Blessing, 1995)'
_exptl_absorpt_correction_T_min     0.711
_exptl_absorpt_correction_T_max     0.974
_exptl_special_details
;
Absorption correction: multi-scan from symmetry-related measurements
(SORTAV; Blessing, 1995)
;
_diffrn_ambient_temperature     200.0(10)
_diffrn_radiation_type     MoK\a
_diffrn_radiation_wavelength     0.71073
_diffrn_radiation_source     'fine-focus sealed tube'
_diffrn_radiation_monochromator     graphite
_diffrn_measurement_device_type     'Nonius KappaCCD'
_diffrn_measurement_method     '\f scans and \w scans with \k offsets'
_diffrn_detector_area_resol_mean     9
_diffrn_reflns_number     3908
_diffrn_reflns_av_R_equivalents     0.0698
_diffrn_reflns_av_sigmaI/netI     0.0782
_diffrn_reflns_theta_min     2.9
_diffrn_reflns_theta_max     25.0
_diffrn_reflns_theta_full     25.0
_diffrn_measured_fraction_theta_max     0.981
_diffrn_measured_fraction_theta_full     0.981
_diffrn_reflns_limit_h_min     -6
_diffrn_reflns_limit_h_max     6
_diffrn_reflns_limit_k_min     -12
_diffrn_reflns_limit_k_max     13
_diffrn_reflns_limit_l_min     -14
_diffrn_reflns_limit_l_max     16
_diffrn_standards_number     0
_diffrn_standards_interval_count     ?
_diffrn_standards_interval_time     ?
_diffrn_standards_decay_%     ?
_refine_special_details
;
Refinement of <i>F</i>^2^ against ALL reflections. The weighted <i>R</i>-factor
<i>wR</i> and goodness of fit <i>S</i> are based on <i>F</i>^2^, conventional
<i>R</i>-factors <i>R</i> are based on <i>F</i>, with <i>F</i> set to zero for
negative <i>F</i>^2^. The threshold expression of <i>F</i>^2^ >
\s(<i>F</i>^2^) is used only for calculating <i>R</i>-factors(gt) <i>etc</i>.
and is not relevant to the choice of reflections for refinement.
<i>R</i>-factors based on <i>F</i>^2^ are statistically about twice as large
as those based on <i>F</i>, and <i>R</i>- factors based on ALL data will be
even larger.
;
_reflns_number_total     2397
_reflns_number_gt     1844
_reflns_threshold_expression     I>2\s(I)
_refine_ls_structure_factor_coef     Fsqd
_refine_ls_matrix_type     full
_refine_ls_R_factor_all     0.0796
_refine_ls_R_factor_gt     0.0590
_refine_ls_wR_factor_gt     0.1484
_refine_ls_wR_factor_ref     0.1637
_refine_ls_goodness_of_fit_ref     1.046
_refine_ls_restrained_S_all     1.045
_refine_ls_number_reflns     2397
_refine_ls_number_parameters     196
_refine_ls_number_restraints     4
_refine_ls_hydrogen_treatment     constr
_refine_ls_weighting_scheme     calc
_refine_ls_weighting_details
         'calc w=1/[\s^2^(Fo^2^)+(0.0816P)^2^+0.1385P] where P=(Fo^2^+2Fc^2^)/3'
_atom_sites_solution_hydrogens     geom
_atom_sites_solution_primary     direct
_atom_sites_solution_secondary     difmap
_refine_ls_shift/su_max     0.002
_refine_ls_shift/su_mean     0.000
_refine_diff_density_max     0.297
_refine_diff_density_min     -0.224
_refine_ls_extinction_method     none
_refine_ls_extinction_coef     ?
_refine_ls_abs_structure_details     'Flack (1983), 898 Friedel pairs'
_refine_ls_abs_structure_Flack     -0.08(15)
loop_
    _atom_type_symbol
    _atom_type_description
    _atom_type_scat_dispersion_real
    _atom_type_scat_dispersion_imag
    _atom_type_scat_source
    'C' 'C' 0.0033 0.0016
                         'International Tables Vol C Tables 4.2.6.8 and 6.1.1.4'
    'H' 'H' 0.0000 0.0000
                         'International Tables Vol C Tables 4.2.6.8 and 6.1.1.4'
    'N' 'N' 0.0061 0.0033
                         'International Tables Vol C Tables 4.2.6.8 and 6.1.1.4'
    'O' 'O' 0.0106 0.0060
                         'International Tables Vol C Tables 4.2.6.8 and 6.1.1.4'
    'S' 'S' 0.1246 0.1234
                         'International Tables Vol C Tables 4.2.6.8 and 6.1.1.4'
_computing_data_collection     'COLLECT (Nonius, 2002)'
_computing_cell_refinement     'DENZO-SMN (Otwinowski & Minor, 1997)'
_computing_data_reduction     'DENZO-SMN (Otwinowski & Minor, 1997)'
_computing_structure_solution     'SIR92 (Altomare et al., 1994)'
_computing_structure_refinement     'SHELXTL (Sheldrick, 2008)'
_computing_molecular_graphics     'PLATON (Spek, 2009)'
_computing_publication_material     'SHELXTL (Sheldrick, 2008)'
loop_
    _atom_site_type_symbol
    _atom_site_label
    _atom_site_fract_x
    _atom_site_fract_y
    _atom_site_fract_z
    _atom_site_U_iso_or_equiv
    _atom_site_adp_type
    _atom_site_calc_flag
    _atom_site_refinement_flags
    _atom_site_occupancy
    _atom_site_disorder_assembly
    _atom_site_disorder_group
    S S1 0.4365(2) 0.46507(13) 0.25026(8) 0.0632(4) Uani d D 1 . .
    O O1 0.1763(5) 0.4581(4) 0.2851(3) 0.0810(10) Uani d . 1 A .
    O O2 0.6209(19) 0.7332(5) 0.4815(4) 0.175(3) Uani d . 1 . .
    O O3 0.6089(8) 0.8717(4) 0.3748(3) 0.0850(11) Uani d . 1 . .
    O O4 0.0034(6) 0.7655(3) 0.2141(2) 0.0667(9) Uani d . 1 A .
    O O5 0.2554(5) 0.8446(3) 0.1080(2) 0.0656(9) Uani d . 1 A .
    N N1 0.4391(7) 0.7397(4) 0.2270(3) 0.0576(10) Uani d . 1 A .
    H H1 0.5784 0.7447 0.1966 0.069 Uiso calc R 1 . .
    C C1 0.6118(9) 0.5732(4) 0.3246(4) 0.0578(12) Uani d . 1 A .
    H H1A 0.6416 0.5449 0.3916 0.069 Uiso calc R 1 . .
    H H1B 0.7828 0.5871 0.3015 0.069 Uiso calc R 1 . .
    C C2 0.4583(9) 0.6867(4) 0.3214(3) 0.0594(12) Uani d . 1 . .
    H H2A 0.2780 0.6674 0.3351 0.071 Uiso calc R 1 A .
    C C3 0.5757(12) 0.7652(5) 0.4014(4) 0.0775(16) Uani d . 1 A .
    C C4 0.7307(14) 0.9553(8) 0.4454(5) 0.1019(19) Uani d . 1 . .
    H H4A 0.6164 1.0237 0.4490 0.122 Uiso calc R 1 . .
    H H4B 0.7574 0.9189 0.5097 0.122 Uiso calc R 1 . .
    C C5 0.9780(13) 0.9914(8) 0.4162(6) 0.116(3) Uani d . 1 . .
    H H5A 1.0601 1.0474 0.4627 0.174 Uiso calc R 1 . .
    H H5B 0.9502 1.0276 0.3526 0.174 Uiso calc R 1 . .
    H H5C 1.0909 0.9235 0.4135 0.174 Uiso calc R 1 . .
    C C6 0.628(4) 0.3423(8) 0.2976(17) 0.067(5) Uani d PD 0.694(18) A 1
    H H6A 0.8146 0.3592 0.2950 0.080 Uiso calc PR 0.694(18) A 1
    H H6B 0.6012 0.3302 0.3657 0.080 Uiso calc PR 0.694(18) A 1
    C C7 0.557(2) 0.2340(8) 0.2422(9) 0.082(3) Uani d PD 0.694(18) A 1
    H H7 0.6299 0.2247 0.1833 0.098 Uiso calc PR 0.694(18) A 1
    C C8 0.406(2) 0.1516(9) 0.2657(9) 0.100(4) Uani d PD 0.694(18) A 1
    H H8A 0.3285 0.1565 0.3238 0.120 Uiso calc PR 0.694(18) A 1
    H H8B 0.3740 0.0861 0.2249 0.120 Uiso calc PR 0.694(18) A 1
    C C6A 0.600(8) 0.3431(15) 0.312(3) 0.057(13) Uiso d PD 0.306(18) A 2
    H H6A1 0.7852 0.3428 0.3015 0.069 Uiso calc PR 0.306(18) A 2
    H H6A2 0.5896 0.3502 0.3824 0.069 Uiso calc PR 0.306(18) A 2
    C C7A 0.474(5) 0.233(2) 0.2760(18) 0.076(9) Uiso d PD 0.306(18) A 2
    H H7A 0.3078 0.2138 0.2940 0.091 Uiso calc PR 0.306(18) A 2
    C C8A 0.582(6) 0.161(3) 0.2209(17) 0.100(9) Uiso d PD 0.306(18) A 2
    H H8A1 0.7483 0.1786 0.2021 0.120 Uiso calc PR 0.306(18) A 2
    H H8A2 0.4950 0.0921 0.1994 0.120 Uiso calc PR 0.306(18) A 2
    C C9 0.2142(8) 0.7809(4) 0.1855(3) 0.0542(11) Uani d . 1 . .
    C C10 0.0367(8) 0.8905(5) 0.0423(4) 0.0668(14) Uani d . 1 . .
    C C11 0.1753(10) 0.9514(7) -0.0349(4) 0.0905(18) Uani d . 1 A .
    H H11A 0.2817 1.0150 -0.0056 0.136 Uiso calc R 1 . .
    H H11C 0.0462 0.9825 -0.0848 0.136 Uiso calc R 1 . .
    H H11D 0.2866 0.8956 -0.0637 0.136 Uiso calc R 1 . .
    C C12 -0.1300(11) 0.7915(5) -0.0014(4) 0.0801(16) Uani d . 1 A .
    H H12C -0.2007 0.7478 0.0497 0.120 Uiso calc R 1 . .
    H H12D -0.0241 0.7399 -0.0367 0.120 Uiso calc R 1 . .
    H H12A -0.2729 0.8229 -0.0456 0.120 Uiso calc R 1 . .
    C C13 -0.1142(9) 0.9761(5) 0.0933(4) 0.0732(13) Uani d . 1 A .
    H H13C -0.2131 0.9352 0.1386 0.110 Uiso calc R 1 . .
    H H13D -0.2339 1.0182 0.0465 0.110 Uiso calc R 1 . .
    H H13A 0.0053 1.0312 0.1284 0.110 Uiso calc R 1 . .
loop_
    _atom_site_aniso_label
    _atom_site_aniso_U_11
    _atom_site_aniso_U_22
    _atom_site_aniso_U_33
    _atom_site_aniso_U_12
    _atom_site_aniso_U_13
    _atom_site_aniso_U_23
    S1 0.0581(6) 0.0632(7) 0.0675(7) -0.0011(7) 0.0036(5) 0.0038(7)
    O1 0.0487(16) 0.079(2) 0.114(3) -0.005(2) 0.0032(16) 0.000(3)
    O2 0.370(10) 0.077(3) 0.064(3) 0.004(5) -0.035(4) -0.003(3)
    O3 0.108(3) 0.077(3) 0.070(2) -0.019(2) 0.0107(19) -0.002(2)
    O4 0.0447(16) 0.076(2) 0.080(2) 0.0025(17) 0.0113(15) 0.0132(17)
    O5 0.0517(17) 0.083(2) 0.062(2) 0.0055(17) 0.0057(13) 0.0213(18)
    N1 0.044(2) 0.065(3) 0.064(2) 0.0082(19) 0.0095(16) 0.006(2)
    C1 0.052(2) 0.059(3) 0.062(3) -0.004(2) 0.004(2) 0.004(2)
    C2 0.057(3) 0.066(3) 0.056(3) 0.006(2) 0.014(2) 0.008(2)
    C3 0.102(4) 0.067(4) 0.063(4) 0.022(3) 0.003(3) 0.004(3)
    C4 0.116(5) 0.100(5) 0.090(4) -0.014(5) 0.011(3) -0.023(4)
    C5 0.089(4) 0.140(8) 0.115(5) -0.022(5) -0.005(4) -0.028(5)
    C6 0.056(6) 0.058(7) 0.085(9) -0.004(4) 0.005(8) 0.005(4)
    C7 0.100(8) 0.062(7) 0.084(7) 0.010(6) 0.015(6) 0.005(6)
    C8 0.117(9) 0.071(7) 0.105(8) -0.017(6) -0.021(6) 0.007(6)
    C9 0.047(3) 0.054(3) 0.061(3) 0.001(2) 0.004(2) -0.002(2)
    C10 0.049(2) 0.078(4) 0.072(3) 0.008(3) 0.001(2) 0.014(3)
    C11 0.075(3) 0.123(5) 0.073(3) 0.005(4) 0.002(2) 0.033(4)
    C12 0.079(3) 0.078(4) 0.081(4) 0.012(3) -0.003(3) -0.004(3)
    C13 0.064(3) 0.061(3) 0.092(3) -0.001(3) -0.002(2) 0.003(3)
_geom_special_details
;
All e.s.d.'s (except the e.s.d. in the dihedral angle between two l.s. planes)
are estimated using the full covariance matrix. The cell e.s.d.'s are taken
into account individually in the estimation of e.s.d.'s in distances, angles
and torsion angles; correlations between e.s.d.'s in cell parameters are only
used when they are defined by crystal symmetry. An approximate (isotropic)
treatment of cell e.s.d.'s is used for estimating e.s.d.'s involving l.s.
planes.
;
loop_
    _geom_bond_atom_site_label_1
    _geom_bond_atom_site_label_2
    _geom_bond_site_symmetry_2
    _geom_bond_distance
    _geom_bond_publ_flag
    S1 O1 . 1.487(3) ?
    S1 C1 . 1.803(5) ?
    S1 C6 . 1.813(6) ?
    S1 C6A . 1.813(7) ?
    O2 C3 . 1.179(7) ?
    O3 C3 . 1.300(7) ?
    O3 C4 . 1.471(8) ?
    O4 C9 . 1.218(5) ?
    O5 C9 . 1.347(6) ?
    O5 C10 . 1.477(5) ?
    N1 C9 . 1.331(6) ?
    N1 C2 . 1.450(6) ?
    N1 H1 . 0.8800 ?
    C1 C2 . 1.529(7) ?
    C1 H1A . 0.9900 ?
    C1 H1B . 0.9900 ?
    C2 C3 . 1.514(8) ?
    C2 H2A . 1.0000 ?
    C4 C5 . 1.450(10) ?
    C4 H4A . 0.9900 ?
    C4 H4B . 0.9900 ?
    C5 H5A . 0.9800 ?
    C5 H5B . 0.9800 ?
    C5 H5C . 0.9800 ?
    C6 C7 . 1.494(13) ?
    C6 H6A . 0.9900 ?
    C6 H6B . 0.9900 ?
    C7 C8 . 1.296(12) ?
    C7 H7 . 0.9500 ?
    C8 H8A . 0.9500 ?
    C8 H8B . 0.9500 ?
    C6A C7A . 1.493(14) ?
    C6A H6A1 . 0.9900 ?
    C6A H6A2 . 0.9900 ?
    C7A C8A . 1.296(13) ?
    C7A H7A . 0.9500 ?
    C8A H8A1 . 0.9500 ?
    C8A H8A2 . 0.9500 ?
    C10 C13 . 1.491(8) ?
    C10 C12 . 1.518(8) ?
    C10 C11 . 1.534(8) ?
    C11 H11A . 0.9800 ?
    C11 H11C . 0.9800 ?
    C11 H11D . 0.9800 ?
    C12 H12C . 0.9800 ?
    C12 H12D . 0.9800 ?
    C12 H12A . 0.9800 ?
    C13 H13C . 0.9800 ?
    C13 H13D . 0.9800 ?
    C13 H13A . 0.9800 ?
loop_
    _geom_angle_atom_site_label_1
    _geom_angle_atom_site_label_2
    _geom_angle_atom_site_label_3
    _geom_angle_site_symmetry_1
    _geom_angle_site_symmetry_3
    _geom_angle
    _geom_angle_publ_flag
    O1 S1 C1 . . 105.4(2) ?
    O1 S1 C6 . . 108.6(9) ?
    C1 S1 C6 . . 96.2(4) ?
    O1 S1 C6A . . 101.1(18) ?
    C1 S1 C6A . . 94.6(9) ?
    C3 O3 C4 . . 119.1(5) ?
    C9 O5 C10 . . 121.2(3) ?
    C9 N1 C2 . . 121.1(4) ?
    C9 N1 H1 . . 119.5 ?
    C2 N1 H1 . . 119.5 ?
    C2 C1 S1 . . 110.3(3) ?
    C2 C1 H1A . . 109.6 ?
    S1 C1 H1A . . 109.6 ?
    C2 C1 H1B . . 109.6 ?
    S1 C1 H1B . . 109.6 ?
    H1A C1 H1B . . 108.1 ?
    N1 C2 C3 . . 113.9(4) ?
    N1 C2 C1 . . 111.7(4) ?
    C3 C2 C1 . . 108.9(4) ?
    N1 C2 H2A . . 107.4 ?
    C3 C2 H2A . . 107.4 ?
    C1 C2 H2A . . 107.4 ?
    O2 C3 O3 . . 123.3(6) ?
    O2 C3 C2 . . 122.6(6) ?
    O3 C3 C2 . . 114.0(5) ?
    C5 C4 O3 . . 109.0(5) ?
    C5 C4 H4A . . 109.9 ?
    O3 C4 H4A . . 109.9 ?
    C5 C4 H4B . . 109.9 ?
    O3 C4 H4B . . 109.9 ?
    H4A C4 H4B . . 108.3 ?
    C4 C5 H5A . . 109.5 ?
    C4 C5 H5B . . 109.5 ?
    H5A C5 H5B . . 109.5 ?
    C4 C5 H5C . . 109.5 ?
    H5A C5 H5C . . 109.5 ?
    H5B C5 H5C . . 109.5 ?
    C7 C6 S1 . . 111.5(7) ?
    C7 C6 H6A . . 109.3 ?
    S1 C6 H6A . . 109.3 ?
    C7 C6 H6B . . 109.3 ?
    S1 C6 H6B . . 109.3 ?
    H6A C6 H6B . . 108.0 ?
    C8 C7 C6 . . 126.9(18) ?
    C8 C7 H7 . . 116.5 ?
    C6 C7 H7 . . 116.5 ?
    C7 C8 H8A . . 120.0 ?
    C7 C8 H8B . . 120.0 ?
    H8A C8 H8B . . 120.0 ?
    C7A C6A S1 . . 109.5(16) ?
    C7A C6A H6A1 . . 109.8 ?
    S1 C6A H6A1 . . 109.8 ?
    C7A C6A H6A2 . . 109.8 ?
    S1 C6A H6A2 . . 109.8 ?
    H6A1 C6A H6A2 . . 108.2 ?
    C8A C7A C6A . . 123(4) ?
    C8A C7A H7A . . 118.6 ?
    C6A C7A H7A . . 118.6 ?
    C7A C8A H8A1 . . 120.0 ?
    C7A C8A H8A2 . . 120.0 ?
    H8A1 C8A H8A2 . . 120.0 ?
    O4 C9 N1 . . 125.4(4) ?
    O4 C9 O5 . . 125.0(4) ?
    N1 C9 O5 . . 109.6(4) ?
    O5 C10 C13 . . 110.2(4) ?
    O5 C10 C12 . . 110.3(4) ?
    C13 C10 C12 . . 112.6(4) ?
    O5 C10 C11 . . 102.5(3) ?
    C13 C10 C11 . . 110.3(5) ?
    C12 C10 C11 . . 110.5(5) ?
    C10 C11 H11A . . 109.5 ?
    C10 C11 H11C . . 109.5 ?
    H11A C11 H11C . . 109.5 ?
    C10 C11 H11D . . 109.5 ?
    H11A C11 H11D . . 109.5 ?
    H11C C11 H11D . . 109.5 ?
    C10 C12 H12C . . 109.5 ?
    C10 C12 H12D . . 109.5 ?
    H12C C12 H12D . . 109.5 ?
    C10 C12 H12A . . 109.5 ?
    H12C C12 H12A . . 109.5 ?
    H12D C12 H12A . . 109.5 ?
    C10 C13 H13C . . 109.5 ?
    C10 C13 H13D . . 109.5 ?
    H13C C13 H13D . . 109.5 ?
    C10 C13 H13A . . 109.5 ?
    H13C C13 H13A . . 109.5 ?
    H13D C13 H13A . . 109.5 ?
loop_
    _geom_hbond_atom_site_label_D
    _geom_hbond_atom_site_label_H
    _geom_hbond_atom_site_label_A
    _geom_hbond_site_symmetry_A
    _geom_hbond_distance_DH
    _geom_hbond_distance_HA
    _geom_hbond_distance_DA
    _geom_hbond_angle_DHA
    N1 H1 O4 1_655 0.88 2.20 2.967(5) 145
