# Supplementary material for: Monoclinic modification of N-[(1,1-dimethyl­ethoxy)carbon­yl]-3-[(R)-prop-2-en-1-ylsulfin­yl]-(R)-alanine ethyl ester at 200 (1) K
Source: Acta Crystallogr Sect E Struct Rep Online. 2009 May 23;65(Pt 6):o1385–6. doi: 10.1107/S1600536809019023 (PMC2969828; doi:10.1107/S1600536809019023)
Supplement: Supplementary file 2 [file e-65-o1385-Isup2.hkl]

# 
# h,k,l, Fc-squared, Fo-squared, sigma(Fo-squared) and status flag 
# 
data_I
_shelx_title ' k0932 in P2(1)' 
_shelx_refln_list_code          4 
_shelx_F_calc_maximum       49.82 
_exptl_crystal_F_000       328.00 
_reflns_d_resolution_high  0.8410 
 
loop_ 
 _symmetry_equiv_pos_as_xyz 
 'x, y, z' 
 '-x, y+1/2, -z' 
 
_cell_length_a     5.1859 
_cell_length_b    11.5202 
_cell_length_c    14.0090 
_cell_angle_alpha  90.000 
_cell_angle_beta   96.396 
_cell_angle_gamma  90.000 
 
_shelx_F_squared_multiplier     1.000 
 
loop_ 
 _refln_index_h 
 _refln_index_k 
 _refln_index_l 
 _refln_F_squared_calc 
 _refln_F_squared_meas 
 _refln_F_squared_sigma 
 _refln_observed_status 
   2  -2   0      192.57       51.96      2.63 o 
   3  -2   0       32.68       25.95      2.81 o 
   4  -2   0       44.96       47.02      4.14 o 
   5  -2   0        7.53        8.32      1.39 o 
   2  -1   0       15.35       12.46      0.72 o 
   3  -1   0      230.62      243.52     16.07 o 
   4  -1   0      101.03      100.23      4.95 o 
   5  -1   0       34.39       32.36      2.77 o 
   6  -1   0       15.89       15.11      3.51 o 
   1   0   0     1977.09     1709.38     64.47 o 
   2   0   0      648.18      620.15     28.71 o 
   3   0   0       27.78       39.73      1.95 o 
   4   0   0        4.73        6.71      1.65 o 
   5   0   0      111.94      127.39      8.71 o 
   1   1   0      227.63      214.36      8.10 o 
   2   1   0       13.87       10.08      1.08 o 
   3   1   0      228.33      241.64      9.08 o 
   4   1   0      102.49      110.03      6.60 o 
   5   1   0       35.88       36.69      4.00 o 
   6   1   0       15.89       18.80      3.31 o 
   1   2   0     1005.17      994.50     29.86 o 
   2   2   0      195.42      215.76      9.08 o 
   3   2   0       33.13       28.41      4.09 o 
   4   2   0       45.00       45.12      2.51 o 
   5   2   0        7.22       11.19      2.42 o 
   6   2   0        0.65        0.81      2.02 o 
   1   3   0     1251.38     1232.04     27.78 o 
   2   3   0      276.32      316.85     12.61 o 
   3   3   0       74.23       84.87      4.31 o 
   4   3   0      138.62      151.42      6.76 o 
   5   3   0       26.19       29.46      6.37 o 
   1   4   0      211.04      216.83      5.20 o 
   2   4   0      463.36      456.70     19.19 o 
   3   4   0      250.59      241.21     28.06 o 
   4   4   0        5.95        9.53      1.94 o 
   5   4   0        5.94        8.89      3.27 o 
   1   5   0      744.33      849.16     19.33 o 
   2   5   0       45.29       53.78      1.93 o 
   3   5   0      198.48      179.91     14.97 o 
   4   5   0       27.05       29.40      2.98 o 
   5   5   0        9.45       14.78      3.62 o 
   0   6   0      306.35      311.54     11.34 o 
   1   6   0       91.45       87.28      2.66 o 
   2   6   0       57.23       60.92      2.87 o 
   3   6   0       89.28       83.15      8.57 o 
   4   6   0        2.92        0.60      2.40 o 
   5   6   0        9.92       12.57      3.83 o 
   1   7   0       22.61       23.76      1.23 o 
   2   7   0        4.90        3.92      0.86 o 
   3   7   0       45.85       34.39      5.64 o 
   4   7   0       13.02       11.21      3.22 o 
   5   7   0        6.33        9.80      3.93 o 
   0   8   0      371.03      402.89     14.26 o 
   1   8   0      201.55      229.80      6.49 o 
   2   8   0       49.21       52.83      2.15 o 
   3   8   0       26.28       28.13      4.16 o 
   4   8   0        7.02        4.98      2.02 o 
   1   9   0       17.96       18.83      1.52 o 
   2   9   0       17.54       16.22      1.27 o 
   3   9   0       25.26       34.15      4.86 o 
   4   9   0        9.57       16.68      3.80 o 
   0  10   0      294.37      324.30     26.21 o 
   1  10   0       59.19       63.24      2.72 o 
   2  10   0       13.08       10.87      1.30 o 
   3  10   0        0.74        3.99      2.24 o 
   4  10   0        0.39        6.73      3.42 o 
   1  11   0       13.73       10.62      2.22 o 
   2  11   0       10.15       13.31      2.06 o 
   3  11   0       19.17       26.61      4.25 o 
   0  12   0       11.35       13.34      2.82 o 
   1  12   0        4.01        1.19      2.02 o 
   2  12   0        6.55        5.37      3.14 o 
   1  13   0       12.74       15.85      2.19 o 
   0  -6   1      122.71      126.94      6.54 o 
   1  -6   1      320.48      364.04     18.47 o 
  -1  -5   1      378.08      403.88     16.91 o 
   0  -5   1        3.11        2.37      1.50 o 
   1  -5   1      311.04      360.13     17.37 o 
   0  -4   1      117.85      107.77      7.30 o 
   1  -4   1      209.32      230.63     12.46 o 
   2  -4   1      602.31      687.01     27.09 o 
  -1  -3   1      354.92      383.85     17.84 o 
   0  -3   1     2372.54     2450.06     90.65 o 
   1  -3   1      409.15      388.14     12.75 o 
   2  -3   1       50.37       48.06      2.67 o 
   3  -3   1       70.80       80.20      3.56 o 
   4  -3   1       18.05       16.97      1.27 o 
  -5  -2   1        7.00        7.33      1.28 o 
  -4  -2   1       89.52       88.66      7.49 o 
  -3  -2   1       55.51       53.46      2.27 o 
  -1  -2   1      883.77      851.02     38.23 o 
   0  -2   1      567.99      533.16     28.60 o 
   1  -2   1      411.50      463.99     14.27 o 
   2  -2   1      279.45      315.32     15.18 o 
   3  -2   1      148.90      140.35      5.34 o 
   4  -2   1       41.66       39.72      3.97 o 
   5  -2   1        9.50        7.73      1.80 o 
  -6  -1   1        2.32        2.90      3.05 o 
  -5  -1   1       46.96       45.41      2.77 o 
  -4  -1   1       95.04      103.06      5.86 o 
  -3  -1   1      318.14      319.93     16.63 o 
  -2  -1   1      405.74      442.34     14.44 o 
  -1  -1   1      356.66      390.62     28.55 o 
   2  -1   1      101.18       96.89      4.51 o 
   3  -1   1       41.61       39.45      2.15 o 
   4  -1   1       62.31       53.36      2.25 o 
   5  -1   1       28.95       30.08      1.89 o 
   6  -1   1        4.84       -3.11      4.24 o 
  -6   0   1        9.81       12.95      4.84 o 
  -5   0   1       61.24       66.10      3.59 o 
  -4   0   1      110.77      100.16      5.39 o 
  -3   0   1       41.55       41.05      3.97 o 
  -2   0   1       47.01       45.63      4.67 o 
   1   0   1     1655.97     1585.42     44.55 o 
   2   0   1      219.05      222.87      8.59 o 
   3   0   1       58.41       56.52      3.75 o 
   4   0   1      276.27      293.18     21.37 o 
   5   0   1       98.91      103.52      4.64 o 
   6   0   1        7.74        7.34      3.54 o 
  -6   1   1        2.52        3.40      4.09 o 
  -5   1   1       47.10       48.71      3.59 o 
  -4   1   1       94.94      110.97      7.61 o 
  -3   1   1      317.93      379.65     13.21 o 
  -2   1   1      416.36      451.52     18.53 o 
  -1   1   1      369.34      329.31     10.42 o 
   2   1   1       97.44       83.07      3.48 o 
   3   1   1       41.66       46.23      3.68 o 
   4   1   1       62.30       53.20      2.62 o 
   5   1   1       29.62       31.13      2.71 o 
   6   1   1        4.75        5.41      1.81 o 
  -6   2   1        1.11       -1.08      2.58 o 
  -5   2   1        6.33        7.86      1.76 o 
  -4   2   1       91.44      112.44      5.01 o 
  -3   2   1       59.63       71.78      5.78 o 
  -2   2   1       77.33       73.14      3.38 o 
  -1   2   1      873.87      841.46     35.39 o 
   0   2   1      567.77      553.41     17.47 o 
   1   2   1      418.03      377.05     18.42 o 
   2   2   1      287.21      274.80     21.73 o 
   3   2   1      152.98      164.91      6.51 o 
   4   2   1       39.95       42.02      2.65 o 
   5   2   1        9.02        8.27      1.75 o 
   6   2   1        1.17        4.38      2.04 o 
  -6   3   1        1.59        1.75      2.82 o 
  -5   3   1       20.54       18.69      3.98 o 
  -4   3   1       28.22       38.72      2.57 o 
  -3   3   1       61.11       64.18      3.12 o 
  -2   3   1      348.97      355.16     19.13 o 
  -1   3   1      368.16      412.29     13.88 o 
   0   3   1     2364.33     2395.16     90.49 o 
   1   3   1      406.75      372.11     30.31 o 
   2   3   1       46.95       38.80      1.62 o 
   3   3   1       70.37       85.43     12.38 o 
   4   3   1       18.08       21.16      2.14 o 
   5   3   1       53.28       57.29      3.71 o 
  -5   4   1       10.47       17.87      3.05 o 
  -4   4   1      370.46      439.84     18.12 o 
  -3   4   1      334.48      359.52     31.27 o 
  -2   4   1      252.37      263.61      7.72 o 
  -1   4   1      299.00      349.40      9.81 o 
   0   4   1      117.75      110.60      5.94 o 
   1   4   1      208.57      214.17     23.94 o 
   2   4   1      597.70      618.49     23.92 o 
   3   4   1      354.40      408.38     14.30 o 
   4   4   1       33.62       31.13      2.56 o 
  -5   5   1        3.34        2.25      2.87 o 
  -4   5   1       16.03       10.83      2.18 o 
  -3   5   1      128.79      132.48     12.90 o 
  -2   5   1       58.02       65.88      4.36 o 
  -1   5   1      389.29      435.52     18.29 o 
   0   5   1        3.61        2.41      0.71 o 
   1   5   1      313.49      320.59      8.08 o 
   2   5   1       92.82      103.54      9.23 o 
   3   5   1      109.98       99.99      6.93 o 
   4   5   1       15.94       17.05      2.23 o 
   5   5   1        1.60       -2.23      2.60 o 
  -5   6   1        1.11        6.45      2.98 o 
  -4   6   1      129.53      170.91     12.22 o 
  -3   6   1        7.97        7.50      1.48 o 
  -2   6   1      147.06      161.36      4.64 o 
  -1   6   1      109.01      109.73      3.14 o 
   0   6   1      122.61      135.47      4.35 o 
   1   6   1      321.85      342.02     12.99 o 
   2   6   1       59.66       52.19      3.69 o 
   3   6   1      118.60      134.19     16.72 o 
   4   6   1       15.94       23.64      3.85 o 
   5   6   1        5.54        6.50      3.43 o 
  -5   7   1       11.40       16.28      4.09 o 
  -4   7   1        9.96        9.85      3.13 o 
  -3   7   1       64.89       61.89      6.55 o 
  -2   7   1      126.90      134.58      4.02 o 
  -1   7   1      171.17      185.89      5.80 o 
   0   7   1      557.52      621.70     14.53 o 
   1   7   1       54.92       49.62      2.72 o 
   2   7   1       49.98       53.12      2.17 o 
   3   7   1       24.33       27.38      4.56 o 
   4   7   1        0.73       -0.24      2.25 o 
   5   7   1       24.50       24.96      4.30 o 
  -5   8   1        2.49       12.04      4.19 o 
  -4   8   1       25.20       38.69      4.96 o 
  -3   8   1        4.27        5.24      2.86 o 
  -2   8   1       18.10       22.29      2.09 o 
  -1   8   1        0.49        1.13      0.87 o 
   0   8   1       19.21       16.01      1.28 o 
   1   8   1       25.67       25.67      2.09 o 
   2   8   1        3.07        3.71      0.80 o 
   3   8   1       23.53       40.17      4.76 o 
   4   8   1       18.23       21.72      3.22 o 
  -4   9   1        4.99        9.92      3.83 o 
  -3   9   1       23.22       24.01      3.71 o 
  -2   9   1       32.53       30.97      1.71 o 
  -1   9   1       29.56       27.80      1.92 o 
   0   9   1      196.10      207.20      6.36 o 
   1   9   1      146.15      157.13      6.64 o 
   2   9   1       25.36       24.88      1.80 o 
   3   9   1       10.66       10.25      5.29 o 
   4   9   1        0.81       -0.94      4.11 o 
  -4  10   1        5.57        5.13      2.98 o 
  -3  10   1        0.61       -1.19      2.61 o 
  -2  10   1        1.16        0.20      1.39 o 
  -1  10   1       32.28       36.28      1.94 o 
   0  10   1        7.69        6.15      1.23 o 
   1  10   1        4.34        4.61      1.39 o 
   2  10   1        0.32        0.55      1.16 o 
   3  10   1        4.00        1.64      2.10 o 
   4  10   1       14.67        9.84      4.11 o 
  -3  11   1        4.85        8.38      3.31 o 
  -2  11   1        1.30        0.75      1.06 o 
  -1  11   1       16.89       15.84      1.94 o 
   0  11   1        5.83        5.19      1.31 o 
   1  11   1        7.38        3.18      1.62 o 
   2  11   1        8.40        5.41      1.18 o 
   3  11   1        0.78        1.86      2.91 o 
  -2  12   1        1.28        1.62      1.70 o 
  -1  12   1        8.21        7.10      2.01 o 
   0  12   1        1.20        1.91      1.91 o 
   1  12   1        3.01        0.73      1.89 o 
   2  12   1       14.97       11.68      2.14 o 
  -1  13   1        4.03        6.18      2.08 o 
   0  13   1       15.64       14.23      3.91 o 
   1  13   1        3.37        3.93      2.34 o 
   0  -8   2       89.64      107.53      6.19 o 
   1  -8   2       88.79       88.10      6.43 o 
  -1  -7   2      135.86      140.34      9.65 o 
   0  -7   2       24.24       25.30      3.05 o 
   1  -7   2       26.06       29.10      2.96 o 
   2  -7   2       84.88       91.71      5.98 o 
  -1  -6   2       59.21       58.85      4.33 o 
   0  -6   2      184.80      178.84     11.33 o 
   1  -6   2      163.40      150.05     10.42 o 
   2  -6   2       38.28       43.41      3.55 o 
  -2  -5   2      155.14      158.54     10.59 o 
  -1  -5   2       38.05       38.91      2.11 o 
   0  -5   2       93.42      103.98      4.81 o 
   1  -5   2       89.75       99.87      4.42 o 
   2  -5   2      222.06      248.55      9.70 o 
   3  -5   2        7.56        5.90      0.66 o 
  -2  -4   2      259.99      299.58     16.69 o 
  -1  -4   2       92.47      131.56      5.27 o 
   0  -4   2      309.89      352.91     15.54 o 
   2  -4   2      346.41      391.60     50.32 o 
   3  -4   2      150.21      137.61      6.42 o 
  -2  -3   2       86.33       53.37     11.81 o 
  -1  -3   2     1334.50     1392.18     49.82 o 
   0  -3   2      431.40      403.55     15.78 o 
   1  -3   2     1418.00     1515.87     57.31 o 
   2  -3   2       37.69       35.58      1.89 o 
   3  -3   2      131.00      121.83      8.64 o 
   4  -3   2      353.36      392.64     18.56 o 
   5  -3   2        2.57        2.95      1.27 o 
  -5  -2   2        4.09        4.64      1.10 o 
  -4  -2   2      108.45      100.92      8.65 o 
  -3  -2   2      107.27      104.54      5.74 o 
  -2  -2   2      186.98      170.33      8.27 o 
  -1  -2   2      659.95      666.27     31.39 o 
   0  -2   2      500.90      552.53     24.20 o 
   1  -2   2     1305.03     1464.77     73.34 o 
   2  -2   2      352.03      399.05     27.06 o 
   3  -2   2       61.38       56.02      3.99 o 
   4  -2   2        9.14        8.94      1.08 o 
   5  -2   2       20.49       24.34      3.11 o 
  -5  -1   2       22.13       20.75      3.09 o 
  -4  -1   2      103.20      105.84      8.17 o 
  -3  -1   2      216.18      244.12     16.30 o 
  -2  -1   2      346.71      330.92      9.40 o 
  -1  -1   2     2464.75     2140.69     81.54 o 
   0  -1   2      225.57      249.96      9.25 o 
   1  -1   2       98.83       91.95      4.05 o 
   2  -1   2       36.18       26.59      1.49 o 
   3  -1   2       29.04       27.92      2.10 o 
   4  -1   2      198.65      189.03     11.20 o 
   5  -1   2       18.88       18.26      1.61 o 
  -6   0   2       17.74       22.61      5.76 o 
  -5   0   2       20.74       21.69      1.84 o 
  -4   0   2        0.12        0.78      1.62 o 
  -3   0   2       68.57       69.31      3.11 o 
   0   0   2     1941.10     1942.13     78.10 o 
   1   0   2      976.65      969.20     46.97 o 
   2   0   2        4.87        4.62      0.83 o 
   3   0   2       40.39       37.71      2.35 o 
   4   0   2        1.74        0.89      1.50 o 
   5   0   2      112.85      125.05      6.51 o 
   6   0   2        1.12        5.71      3.42 o 
  -6   1   2        1.93        3.70      2.18 o 
  -5   1   2       22.98       25.56      2.66 o 
  -4   1   2      103.48      133.85      5.85 o 
  -3   1   2      221.37      239.61      8.67 o 
  -2   1   2      354.87      357.15     35.05 o 
  -1   1   2     2481.82     2491.48     92.94 o 
   0   1   2      225.77      215.36     11.26 o 
   1   1   2       98.26       91.86      4.23 o 
   2   1   2       34.92       25.35      2.77 o 
   3   1   2       31.34       29.36      1.99 o 
   4   1   2      203.07      207.72     21.81 o 
   5   1   2       18.94       22.30      3.86 o 
  -6   2   2        2.27        7.36      3.28 o 
  -5   2   2        4.25        5.99      1.77 o 
  -4   2   2      108.46      126.84      5.93 o 
  -3   2   2      107.86      118.48      4.63 o 
  -2   2   2      181.91      167.67      5.78 o 
  -1   2   2      641.52      645.07     44.83 o 
   0   2   2      511.62      517.15     15.86 o 
   1   2   2     1325.51     1093.25     43.61 o 
   2   2   2      354.96      362.52     12.95 o 
   3   2   2       61.43       58.50      5.99 o 
   4   2   2        9.14        8.24      1.39 o 
   5   2   2       20.03       25.45      2.35 o 
  -6   3   2        0.70        0.14      2.84 o 
  -5   3   2       45.89       49.87      7.99 o 
  -4   3   2      116.80      151.18     12.09 o 
  -3   3   2      432.12      550.19     17.87 o 
  -2   3   2       84.49       62.40      7.72 o 
  -1   3   2     1330.15     1401.15     40.98 o 
   0   3   2      431.65      393.44     17.52 o 
   1   3   2     1412.32     1372.82     57.75 o 
   2   3   2       35.34       30.75      3.01 o 
   3   3   2      128.21      119.67     13.84 o 
   4   3   2      353.79      380.95     23.43 o 
   5   3   2        2.19        1.85      3.86 o 
  -5   4   2        7.31        8.86      2.67 o 
  -4   4   2       69.78       74.83      5.52 o 
  -3   4   2       67.12       79.83      6.83 o 
  -2   4   2      263.62      285.87      9.64 o 
  -1   4   2       90.30      133.47      5.20 o 
   0   4   2      311.24      344.60     22.45 o 
   1   4   2     1904.24     1889.28     71.62 o 
   2   4   2      347.53      336.30      9.69 o 
   3   4   2      149.39      135.01     10.60 o 
   4   4   2       26.26       28.85      2.52 o 
   5   4   2       14.34       13.52      3.24 o 
  -5   5   2        4.25        4.15      2.89 o 
  -4   5   2       66.39       71.05      5.04 o 
  -3   5   2      158.99      163.55     18.31 o 
  -2   5   2      157.32      168.24      6.03 o 
  -1   5   2       39.77       40.92      4.12 o 
   0   5   2       93.66      107.13      8.33 o 
   1   5   2       88.07       89.02      7.67 o 
   2   5   2      227.67      239.60     13.04 o 
   3   5   2        6.64        4.67      0.68 o 
   4   5   2       73.91       85.66      9.63 o 
   5   5   2        1.23        0.61      2.84 o 
  -5   6   2        5.00       10.87      3.13 o 
  -4   6   2       36.10       42.79      4.45 o 
  -3   6   2       33.25       35.32      6.47 o 
  -2   6   2       47.00       45.28      1.95 o 
  -1   6   2       63.53       63.58      3.71 o 
   0   6   2      183.08      171.70      6.33 o 
   1   6   2      165.37      160.34      6.14 o 
   2   6   2       37.59       37.16      2.68 o 
   3   6   2       55.13       52.79      4.59 o 
   4   6   2        4.99        6.55      2.75 o 
   5   6   2       16.85       17.58      4.17 o 
  -5   7   2        8.27       10.08      3.62 o 
  -4   7   2       29.91       35.24      4.29 o 
  -3   7   2       51.82       59.01     10.78 o 
  -2   7   2       45.92       49.01      2.70 o 
  -1   7   2      135.72      151.33      5.15 o 
   0   7   2       24.17       26.02      1.53 o 
   1   7   2       26.27       24.29      1.54 o 
   2   7   2       84.56       77.38      4.29 o 
   3   7   2       22.14       20.51      1.86 o 
   4   7   2      115.37      129.85     10.99 o 
   5   7   2        5.10        7.39      3.51 o 
  -5   8   2        2.31        8.30      3.48 o 
  -4   8   2       17.14       29.33      4.52 o 
  -3   8   2        9.92       14.88      3.51 o 
  -2   8   2      149.39      164.56      5.44 o 
  -1   8   2      142.50      141.28      4.63 o 
   0   8   2       89.76       98.14      5.57 o 
   1   8   2       87.77       79.49      7.88 o 
   2   8   2        2.48        1.74      0.88 o 
   3   8   2       29.03       28.30      9.12 o 
   4   8   2        4.42        4.24      3.30 o 
  -4   9   2        9.26       14.52      4.24 o 
  -3   9   2       12.10       19.52      3.99 o 
  -2   9   2       11.11        9.30      1.20 o 
  -1   9   2       49.27       48.39      2.12 o 
   0   9   2       30.11       31.01      1.70 o 
   1   9   2       18.62       22.80      3.02 o 
   2   9   2       18.07       23.17      1.75 o 
   3   9   2        1.44        3.56      1.06 o 
   4   9   2       23.44       29.99      4.85 o 
  -4  10   2        1.87        4.10      3.38 o 
  -3  10   2        1.03       -0.60      2.04 o 
  -2  10   2       71.22       81.55      9.01 o 
  -1  10   2       40.31       42.69      2.12 o 
   0  10   2      107.57      113.52      4.24 o 
   1  10   2        6.20        5.99      1.29 o 
   2  10   2        4.95        3.80      1.02 o 
   3  10   2        0.34       -0.24      2.46 o 
   4  10   2        1.21        6.30      3.28 o 
  -3  11   2       17.82       29.88      4.81 o 
  -2  11   2       12.14       11.24      1.52 o 
  -1  11   2        2.92        2.49      1.76 o 
   0  11   2        1.67       -1.35      1.79 o 
   1  11   2       26.18       36.28      3.12 o 
   2  11   2       20.57       22.92      2.53 o 
   3  11   2        7.60       10.52      3.40 o 
  -2  12   2        1.44        3.28      1.68 o 
  -1  12   2        6.78        3.46      2.09 o 
   0  12   2        1.13        1.17      1.90 o 
   1  12   2       32.99       32.45      3.05 o 
   2  12   2        0.17       -0.21      3.58 o 
  -1  13   2        2.38        4.13      3.58 o 
   0  13   2        1.49       -1.40      2.10 o 
   1  13   2        4.50        1.90      2.02 o 
  -1  -9   3      101.99      106.41      6.97 o 
   0  -9   3      214.18      240.56     14.36 o 
   1  -9   3       56.87       61.64      5.58 o 
  -1  -8   3        4.95        1.51      2.15 o 
   0  -8   3       46.62       45.64      4.03 o 
   1  -8   3       15.33       15.67      2.73 o 
   2  -8   3       14.47       11.54      2.08 o 
  -2  -7   3       61.91       62.94      4.84 o 
  -1  -7   3       34.75       32.95      3.60 o 
   0  -7   3      381.46      429.41     28.94 o 
   1  -7   3       38.07       42.91      5.15 o 
   2  -7   3       14.45       16.99      2.14 o 
   3  -7   3        2.71        2.34      1.16 o 
  -2  -6   3       20.03       18.78      2.90 o 
  -1  -6   3      118.44      121.32      6.24 o 
   0  -6   3      126.82      139.51      5.68 o 
   1  -6   3      349.22      407.55     21.32 o 
   2  -6   3       46.88       49.09      6.85 o 
   3  -6   3       21.90       20.10      1.79 o 
  -3  -5   3       27.10       24.45      2.99 o 
  -2  -5   3       42.12       40.49      2.37 o 
  -1  -5   3      117.27      115.82     13.04 o 
   0  -5   3       82.79       76.23      7.89 o 
   1  -5   3      293.58      330.81     27.15 o 
   2  -5   3       34.82       37.22      2.33 o 
   3  -5   3      165.73      172.16     14.31 o 
  -3  -4   3      300.88      314.61     17.95 o 
  -2  -4   3       92.65       84.10      5.55 o 
  -1  -4   3      433.86      463.95     15.69 o 
   0  -4   3      631.60      619.11     21.40 o 
   2  -4   3      100.05       90.58     11.58 o 
   3  -4   3        1.22        5.16     13.46 o 
  -3  -3   3       22.73       24.62      2.76 o 
  -2  -3   3      192.77      181.15      6.89 o 
  -1  -3   3      187.96      171.84      7.25 o 
   0  -3   3     2047.49     2152.43    234.85 o 
   1  -3   3      184.32      245.82     12.60 o 
   2  -3   3      683.10      813.68     36.26 o 
   3  -3   3       49.66       55.59      4.63 o 
  -5  -2   3       16.26       16.15      1.77 o 
  -4  -2   3       56.53       51.05      4.16 o 
  -3  -2   3       48.91       45.26      5.50 o 
  -2  -2   3      121.50      121.11      9.05 o 
  -1  -2   3      411.29      412.06     26.13 o 
   0  -2   3      653.42      670.91     61.94 o 
   1  -2   3      667.39      803.18     34.03 o 
   2  -2   3       12.61       10.96      1.80 o 
   3  -2   3       62.38       65.34      3.48 o 
   4  -2   3       93.54       97.22      4.99 o 
   5  -2   3       29.03       31.67      2.24 o 
  -5  -1   3       10.14        9.32      1.29 o 
  -4  -1   3       32.63       33.64      2.17 o 
  -3  -1   3       46.80       52.54      3.55 o 
  -2  -1   3      212.70      205.27      7.02 o 
  -1  -1   3      298.60      273.48     10.09 o 
   1  -1   3     1414.86     1457.69    197.65 o 
   2  -1   3      114.76      115.81      6.82 o 
   3  -1   3        0.20        0.02      0.73 o 
   4  -1   3        4.14        4.15      1.12 o 
   5  -1   3        4.16        4.91      1.26 o 
  -6   0   3       13.75       19.01      2.52 o 
  -5   0   3        6.08        7.50      2.10 o 
  -4   0   3       30.65       33.57      2.31 o 
  -3   0   3      711.01      773.08     24.01 o 
  -2   0   3      343.00      262.87     22.14 o 
  -1   0   3     2367.91     2105.17     83.39 o 
   0   0   3      817.60      875.84     46.20 o 
   1   0   3      855.09      992.39     45.76 o 
   2   0   3       53.26       51.27      3.75 o 
   3   0   3      245.77      282.21     15.72 o 
   4   0   3      519.52      564.39     25.81 o 
   5   0   3       16.01       13.56      2.18 o 
  -6   1   3       12.92       15.27      2.85 o 
  -5   1   3       10.31        9.53      1.72 o 
  -4   1   3       32.51       32.62      2.25 o 
  -3   1   3       46.51       47.99      2.39 o 
  -2   1   3      214.91      189.27      7.09 o 
  -1   1   3      291.05      292.86     12.67 o 
   2   1   3      119.81      115.23      6.65 o 
   3   1   3        0.25        0.18      0.94 o 
   4   1   3        4.13        5.47      1.33 o 
   5   1   3        4.26        1.24      5.15 o 
  -6   2   3        6.83        6.01      2.87 o 
  -5   2   3       16.30       20.11      3.18 o 
  -4   2   3       57.15       60.81      5.75 o 
  -3   2   3       46.92       45.06      2.14 o 
  -2   2   3      116.18      101.23      9.85 o 
  -1   2   3      414.32      359.24     16.79 o 
   0   2   3      653.23      616.11     27.47 o 
   1   2   3      667.48      695.13     28.69 o 
   2   2   3       13.71       11.86      0.98 o 
   3   2   3       60.63       47.98      3.06 o 
   4   2   3       90.44       80.42     11.06 o 
   5   2   3       29.62       33.92      2.92 o 
  -6   3   3        1.35       -0.14      2.98 o 
  -5   3   3        3.28        5.29      1.68 o 
  -4   3   3        7.70        4.46      1.69 o 
  -3   3   3       23.72       26.39      2.70 o 
  -2   3   3      197.95      192.52      6.77 o 
  -1   3   3      193.73      168.90      6.58 o 
   0   3   3     2038.85     2055.48     79.13 o 
   1   3   3      181.62      207.80     20.04 o 
   2   3   3      678.84      681.38     34.12 o 
   3   3   3       50.36       43.65      4.15 o 
   4   3   3       11.73       12.85      1.08 o 
   5   3   3       25.55       25.96      3.91 o 
  -5   4   3       66.18       82.15      6.71 o 
  -4   4   3      199.75      229.83     13.84 o 
  -3   4   3      302.83      333.50     15.38 o 
  -2   4   3       88.71       80.41     13.70 o 
  -1   4   3      434.30      474.06     24.14 o 
   0   4   3      631.27      620.84     18.89 o 
   1   4   3     1749.21     1826.50     75.11 o 
   2   4   3      101.79       84.47      3.06 o 
   3   4   3        1.60        0.38      0.85 o 
   4   4   3       29.53       24.57      2.27 o 
   5   4   3        9.53       12.48      3.23 o 
  -5   5   3        1.88        3.41      2.66 o 
  -4   5   3       46.18       44.55      3.09 o 
  -3   5   3       27.20       22.21      4.91 o 
  -2   5   3       43.41       40.04      5.47 o 
  -1   5   3      112.23      124.58      5.45 o 
   0   5   3       85.65       78.59      3.38 o 
   1   5   3      298.27      309.31     10.63 o 
   2   5   3       33.03       29.09      2.77 o 
   3   5   3      165.46      142.56     16.87 o 
   4   5   3        0.95        2.29      1.82 o 
   5   5   3        1.54        0.86      3.06 o 
  -5   6   3       17.79       20.78      4.06 o 
  -4   6   3       10.71       19.51      3.47 o 
  -3   6   3      106.81      108.98     14.48 o 
  -2   6   3       20.74       17.70      3.67 o 
  -1   6   3      117.79      112.47      4.70 o 
   0   6   3      127.01      128.89      5.63 o 
   1   6   3      346.67      385.91     13.82 o 
   2   6   3       44.69       42.73      4.50 o 
   3   6   3       23.40       19.71      2.64 o 
   4   6   3       58.10       59.34      6.21 o 
   5   6   3        2.01        1.46      2.55 o 
  -5   7   3        1.06       -0.63      3.14 o 
  -4   7   3       13.12        9.86      3.08 o 
  -3   7   3       25.92       19.59      4.34 o 
  -2   7   3       60.47       61.61      3.08 o 
  -1   7   3       33.63       41.79      2.69 o 
   0   7   3      386.13      424.33     16.97 o 
   1   7   3       35.45       32.56      2.17 o 
   2   7   3       15.59       13.60      2.63 o 
   3   7   3        2.52        2.77      1.65 o 
   4   7   3        4.68        0.11      3.43 o 
   5   7   3        4.52        3.02      3.62 o 
  -4   8   3       10.10       20.05      4.20 o 
  -3   8   3       44.10       68.22      6.24 o 
  -2   8   3        2.11        1.45      0.91 o 
  -1   8   3        4.83        5.71      1.23 o 
   0   8   3       46.61       45.60      2.29 o 
   1   8   3       15.89       14.96      1.55 o 
   2   8   3       15.52       17.16      2.78 o 
   3   8   3       42.66       37.63      2.88 o 
   4   8   3       10.38       10.11      3.89 o 
  -4   9   3       11.89       13.50      4.79 o 
  -3   9   3        9.21        6.17      5.69 o 
  -2   9   3        1.50        2.27      1.25 o 
  -1   9   3      101.20      114.65      8.87 o 
   0   9   3      214.75      219.30     13.56 o 
   1   9   3       58.72       48.66      3.21 o 
   2   9   3       18.40       20.17      2.16 o 
   3   9   3        4.68        8.58      1.75 o 
   4   9   3        0.75        3.16      3.39 o 
  -4  10   3        1.85        5.64      3.56 o 
  -3  10   3       23.13       35.49      5.04 o 
  -2  10   3       17.32       21.00      3.55 o 
  -1  10   3       86.67       84.17      9.66 o 
   0  10   3       21.78       20.76      1.62 o 
   1  10   3        3.59        1.21      1.46 o 
   2  10   3       13.50       12.64      1.39 o 
   3  10   3       16.84       18.37      3.90 o 
  -3  11   3        4.51        7.15      3.89 o 
  -2  11   3       18.04       21.52      5.28 o 
  -1  11   3        4.17        6.42      3.67 o 
   0  11   3       22.50       16.61      1.90 o 
   1  11   3       39.16       34.94      4.75 o 
   2  11   3        6.88        5.68      1.74 o 
   3  11   3        0.18       -4.35      3.17 o 
  -2  12   3        4.61        4.83      2.01 o 
  -1  12   3        4.31        2.22      1.86 o 
   0  12   3        0.27        2.59      1.88 o 
   1  12   3       26.87       32.65      3.00 o 
   2  12   3        2.92        2.30      2.04 o 
  -1  13   3        2.35        1.16      2.23 o 
   0  13   3       13.59       25.35      9.28 o 
   1  13   3        4.76        6.02      1.66 o 
  -1 -10   4       12.13        8.04      2.89 o 
   0 -10   4       27.06       30.66      4.61 o 
   1 -10   4       39.31       36.74      4.78 o 
   2 -10   4       12.24       17.24      2.58 o 
  -2  -9   4       43.23       50.45      5.74 o 
  -1  -9   4       56.11       66.74      5.60 o 
   0  -9   4       70.70       77.42      6.72 o 
   1  -9   4        6.74        2.99      2.47 o 
   2  -9   4        1.65        2.87      2.23 o 
  -2  -8   4       77.12       72.96      6.59 o 
  -1  -8   4      114.26      124.02      5.34 o 
   0  -8   4       46.33       45.31      2.91 o 
   1  -8   4      170.03      190.62     11.95 o 
   2  -8   4       13.38       10.96      2.54 o 
   3  -8   4        4.50        6.35      1.59 o 
  -3  -7   4       84.22       84.99      6.43 o 
  -2  -7   4       18.58       20.68      1.77 o 
  -1  -7   4       10.40       10.92      1.44 o 
   0  -7   4       70.71       83.23      3.97 o 
   1  -7   4      141.01      153.26     19.35 o 
   2  -7   4      156.63      194.60     20.49 o 
   3  -7   4       77.38       87.52      5.36 o 
  -3  -6   4       13.84       18.96      3.17 o 
  -2  -6   4        4.18        4.52      1.03 o 
  -1  -6   4       45.29       52.46      2.96 o 
   0  -6   4      535.14      620.53     24.78 o 
   1  -6   4      111.43      138.61     17.79 o 
   2  -6   4       41.34       44.62      6.41 o 
   3  -6   4       11.95       11.76      1.45 o 
   4  -6   4        0.88        2.78      0.97 o 
  -3  -5   4       96.13       97.11      6.56 o 
  -2  -5   4       76.46       69.43      3.61 o 
  -1  -5   4        9.80        6.96      1.06 o 
   0  -5   4      534.93      601.15     33.76 o 
   1  -5   4      126.68      125.86      5.91 o 
   2  -5   4       28.74       29.08      2.14 o 
   3  -5   4       32.34       31.44      3.42 o 
   4  -5   4        6.56        5.57      1.43 o 
  -3  -4   4        3.89        3.99      2.28 o 
  -2  -4   4       36.44       36.73      3.77 o 
  -1  -4   4      436.92      449.42     15.79 o 
   2  -4   4      136.31      141.35      6.23 o 
   3  -4   4       48.81       50.25      3.15 o 
   4  -4   4       11.32       10.20      1.74 o 
  -4  -3   4       93.25       89.58      4.60 o 
  -3  -3   4      236.86      250.61     14.65 o 
  -2  -3   4      205.00      228.62     13.47 o 
  -1  -3   4       69.71       74.86      3.52 o 
   0  -3   4      409.30      425.15     74.25 o 
   1  -3   4      134.15      133.96     12.95 o 
   2  -3   4      830.59      907.72     44.03 o 
   3  -3   4      143.93      167.54      8.65 o 
   4  -3   4       74.48       64.99      3.20 o 
   5  -3   4        6.71        7.04      1.73 o 
  -5  -2   4        7.61        5.66      0.86 o 
  -4  -2   4        2.94        2.96      2.29 o 
  -3  -2   4      208.07      196.09      7.26 o 
  -2  -2   4      139.68      159.61      8.25 o 
  -1  -2   4      387.45      425.22     38.16 o 
   0  -2   4       83.96       92.57      6.20 o 
   1  -2   4      360.24      381.58     19.35 o 
   2  -2   4      195.92      215.58     17.59 o 
   3  -2   4        4.46        1.44      1.46 o 
   4  -2   4        9.04       12.47      3.19 o 
   5  -2   4        0.83       -0.15      1.71 o 
  -6  -1   4       10.24        4.72      3.24 o 
  -5  -1   4       14.86       12.23      1.32 o 
  -4  -1   4       49.87       47.42      2.37 o 
  -3  -1   4      139.88      124.16      6.05 o 
  -2  -1   4      104.75      101.52      5.17 o 
  -1  -1   4      263.93      224.04     32.70 o 
   0  -1   4     1956.76     2092.12    134.91 o 
   1  -1   4      128.54      145.35     14.10 o 
   2  -1   4      248.17      230.54     20.04 o 
   3  -1   4       36.86       34.54      2.07 o 
   4  -1   4       76.44       68.35      3.89 o 
   5  -1   4       56.41       54.42      3.67 o 
  -5   0   4       54.77       67.44      6.85 o 
  -4   0   4        5.21        2.66      1.46 o 
  -3   0   4      155.37      181.14      7.43 o 
  -2   0   4      322.80      439.98     43.29 o 
  -1   0   4      189.33      140.16     18.13 o 
   0   0   4     2193.97     2731.94    113.74 o 
   1   0   4      309.90      312.94     57.69 o 
   2   0   4      419.83      432.87     16.51 o 
   3   0   4       53.95       47.72      2.40 o 
   4   0   4        6.10        4.47      1.27 o 
   5   0   4        1.10        1.41      1.29 o 
  -6   1   4       10.12        9.09      3.76 o 
  -5   1   4       15.88       19.58      1.98 o 
  -4   1   4       50.74       51.51      4.07 o 
  -3   1   4      145.91      144.98      6.38 o 
  -2   1   4      109.82       94.18      6.73 o 
  -1   1   4      262.18      246.30     20.76 o 
   0   1   4     1957.42     1881.51     77.31 o 
   1   1   4      125.29      150.88      9.84 o 
   2   1   4      253.18      235.11     12.01 o 
   3   1   4       39.82       36.77      3.00 o 
   4   1   4       77.55       69.32     10.31 o 
   5   1   4       56.06       51.67      3.18 o 
  -6   2   4        3.25        5.75      3.02 o 
  -5   2   4        7.51        6.95      1.78 o 
  -4   2   4        2.99        1.13      1.76 o 
  -3   2   4      208.22      212.00     12.48 o 
  -2   2   4      134.19      164.57      8.55 o 
  -1   2   4      399.50      387.27     17.99 o 
   0   2   4       84.75       82.81     11.87 o 
   1   2   4      371.95      352.48     25.28 o 
   2   2   4      191.76      188.72      7.09 o 
   3   2   4        4.39        3.18      1.15 o 
   4   2   4        9.03       10.89      1.64 o 
   5   2   4        0.85       -1.51      2.40 o 
  -5   3   4       53.70       67.34     15.76 o 
  -4   3   4       93.53       92.68      6.64 o 
  -3   3   4      235.30      213.94      8.24 o 
  -2   3   4      210.05      219.10     21.00 o 
  -1   3   4       68.45       64.44      5.51 o 
   0   3   4      409.92      419.47     55.03 o 
   1   3   4      135.66      125.52      5.10 o 
   2   3   4      828.90      817.73     26.17 o 
   3   3   4      147.75      141.86     11.83 o 
   4   3   4       73.10       54.96     11.32 o 
   5   3   4        6.71        7.84      2.87 o 
  -5   4   4       11.02       11.76      3.21 o 
  -4   4   4        6.22        4.26      1.83 o 
  -3   4   4        4.02        3.61      1.87 o 
  -2   4   4       36.95       33.85      2.00 o 
  -1   4   4      443.42      461.14     22.24 o 
   1   4   4     1406.61     1391.48     56.60 o 
   2   4   4      137.25      113.59     10.11 o 
   3   4   4       48.92       39.53      9.27 o 
   4   4   4       11.31        8.15      1.51 o 
   5   4   4       18.50       21.91      4.21 o 
  -5   5   4        3.45       -0.38      3.43 o 
  -4   5   4      148.89      178.36     17.48 o 
  -3   5   4       95.85       89.67      5.71 o 
  -2   5   4       78.43       87.99      5.58 o 
  -1   5   4       10.17        7.92      2.60 o 
   0   5   4      535.02      569.40     18.21 o 
   1   5   4      127.85      129.54      4.93 o 
   2   5   4       27.17       24.54      1.83 o 
   3   5   4       33.82       32.15      8.68 o 
   4   5   4        6.86        6.05      2.93 o 
   5   5   4       10.88       15.24      3.80 o 
  -5   6   4        2.91        3.81      3.31 o 
  -4   6   4       33.79       39.34      5.17 o 
  -3   6   4       13.96       10.94      0.84 o 
  -2   6   4        3.66        3.38      0.91 o 
  -1   6   4       44.70       42.57      2.37 o 
   0   6   4      525.65      558.07     28.04 o 
   1   6   4      114.23      123.32      5.93 o 
   2   6   4       41.36       39.75      3.94 o 
   3   6   4       11.81        4.68      1.03 o 
   4   6   4        0.87        2.24      0.84 o 
  -5   7   4       19.26       21.20      4.59 o 
  -4   7   4       27.35       40.94      5.56 o 
  -3   7   4       82.17       82.97      5.21 o 
  -2   7   4       19.30       19.15      2.60 o 
  -1   7   4       10.27        8.64      1.46 o 
   0   7   4       70.80       62.85      3.89 o 
   1   7   4      140.34      129.60      7.59 o 
   2   7   4      155.82      196.84     10.76 o 
   3   7   4       76.68       83.00     19.04 o 
   4   7   4       47.25       56.14      6.77 o 
  -4   8   4       10.21        7.38      3.50 o 
  -3   8   4       96.23       96.49     21.39 o 
  -2   8   4       77.93       71.43      6.26 o 
  -1   8   4      115.50      112.57      5.93 o 
   0   8   4       46.41       40.50      2.77 o 
   1   8   4      171.11      174.43      8.56 o 
   2   8   4       14.28       13.68      3.24 o 
   3   8   4        4.49        5.88      2.64 o 
   4   8   4        0.10        3.06      3.06 o 
  -4   9   4        6.10       11.35      3.88 o 
  -3   9   4        1.11        1.03      1.07 o 
  -2   9   4       43.06       39.42      2.39 o 
  -1   9   4       55.63       53.71      2.73 o 
   0   9   4       70.55       62.05      5.39 o 
   1   9   4        6.42        7.63      2.03 o 
   2   9   4        1.44        1.90      1.67 o 
   3   9   4        1.67        3.93      2.51 o 
  -4  10   4        1.20        3.23      3.74 o 
  -3  10   4       15.56       10.93      3.36 o 
  -2  10   4       21.22       20.63      4.47 o 
  -1  10   4       11.38       11.81      2.60 o 
   0  10   4       25.80       21.42      3.56 o 
   1  10   4       37.63       33.74      3.42 o 
   2  10   4       12.13       12.06      2.66 o 
   3  10   4        3.54        1.42      2.26 o 
  -3  11   4        9.82       13.42      3.83 o 
  -2  11   4        1.72       -0.06      2.81 o 
  -1  11   4        2.97        4.02      2.73 o 
   0  11   4        4.91        3.40      2.72 o 
   1  11   4       11.77       11.48      2.71 o 
   2  11   4       22.89       27.10      3.55 o 
   3  11   4        6.28        8.41      3.80 o 
  -2  12   4        3.87        8.51      3.54 o 
  -1  12   4       14.90       15.89      3.23 o 
   0  12   4       21.75       28.18      5.79 o 
   1  12   4       18.17       13.66      2.66 o 
   2  12   4        2.98        0.99      2.47 o 
  -1  13   4        1.78       -0.72      3.72 o 
   0  13   4        1.70       -0.91      5.20 o 
   1  13   4        1.18       -1.95      2.02 o 
  -1 -11   5       15.88       18.80      4.03 o 
   0 -11   5       26.47       30.06      4.60 o 
   1 -11   5       26.02       25.55      3.98 o 
   2 -11   5        3.16       -0.89      2.03 o 
  -2 -10   5       18.50       12.69      3.94 o 
  -1 -10   5        5.79        5.11      2.69 o 
   0 -10   5       14.18        8.10      3.10 o 
   1 -10   5        5.17        4.91      2.85 o 
   2 -10   5       35.98       38.98      4.37 o 
  -2  -9   5       38.70       42.71      4.94 o 
  -1  -9   5       18.86       15.58      2.04 o 
   0  -9   5       19.06       26.11      4.23 o 
   1  -9   5       26.01       23.31      2.51 o 
   2  -9   5       12.16        8.65      2.14 o 
   3  -9   5       12.91       16.44      2.67 o 
  -3  -8   5       30.11       42.57      4.79 o 
  -2  -8   5       25.26       27.09      2.09 o 
  -1  -8   5        7.44        5.69      1.47 o 
   0  -8   5      237.67      242.54     10.59 o 
   1  -8   5       19.59       18.26      2.14 o 
   2  -8   5       55.28       58.55      5.15 o 
   3  -8   5        7.97       12.16      2.46 o 
  -3  -7   5       42.91       55.36      4.84 o 
  -2  -7   5      136.30      138.07      6.59 o 
  -1  -7   5       78.12       67.38      4.39 o 
   0  -7   5      200.68      238.06      9.73 o 
   1  -7   5       34.04       38.33      3.95 o 
   2  -7   5       10.05       13.11      2.91 o 
   3  -7   5       15.33       15.37      2.53 o 
  -3  -6   5       32.37       28.32      1.92 o 
  -2  -6   5       39.20       39.33      4.00 o 
  -1  -6   5        3.19        4.08      1.18 o 
   0  -6   5      198.82      214.24     12.72 o 
   1  -6   5        1.01        1.00      1.39 o 
   2  -6   5       24.44       20.73      2.13 o 
   3  -6   5       17.39       17.07      1.95 o 
   4  -6   5       39.25       31.15      3.16 o 
  -4  -5   5       32.62       45.13      4.64 o 
  -3  -5   5       32.97       31.99      2.13 o 
  -2  -5   5       10.46        9.73      1.22 o 
  -1  -5   5      192.78      225.69     12.30 o 
   0  -5   5       27.90       33.42      5.76 o 
   1  -5   5      486.38      556.67     45.61 o 
   2  -5   5       22.54       24.60      2.05 o 
   3  -5   5       29.92       22.81      3.55 o 
  -4  -4   5       17.41       19.78      2.81 o 
  -3  -4   5      127.93      137.87      8.08 o 
  -2  -4   5       23.59       23.49      3.23 o 
  -1  -4   5       49.36       55.15      6.41 o 
   0  -4   5      353.42      422.04     42.68 o 
   1  -4   5       50.61       50.92      2.85 o 
   2  -4   5       12.76       14.66      1.56 o 
   3  -4   5        1.01       -2.60      2.08 o 
   4  -4   5       75.21       67.07      5.84 o 
  -5  -3   5        0.73        1.86      0.94 o 
  -4  -3   5       11.42       11.62      2.88 o 
  -3  -3   5       16.71       13.29      2.56 o 
  -2  -3   5      321.17      305.93     20.19 o 
  -1  -3   5      428.33      465.46     35.13 o 
   0  -3   5      708.18      801.28    109.63 o 
   1  -3   5     1212.76     1393.42     48.34 o 
   2  -3   5      183.52      255.35     22.94 o 
   3  -3   5       75.92       84.31      4.52 o 
   4  -3   5        7.26        6.68      2.50 o 
  -5  -2   5       12.22       13.42      1.76 o 
  -4  -2   5       36.73       38.48      4.21 o 
  -3  -2   5      225.65      225.12     18.02 o 
  -2  -2   5      243.00      252.93     10.27 o 
  -1  -2   5       35.42       43.41      6.02 o 
   0  -2   5      427.86      506.60     57.63 o 
   1  -2   5      311.60      387.11     35.29 o 
   2  -2   5      215.76      199.10     12.13 o 
   3  -2   5       47.79       43.07      2.71 o 
   4  -2   5       62.02       62.68      6.47 o 
  -5  -1   5        0.51        0.66      1.51 o 
  -4  -1   5       24.45       22.46      2.06 o 
  -3  -1   5      178.36      171.05      6.46 o 
  -2  -1   5      313.92      333.36     10.87 o 
  -1  -1   5      687.61      749.00     58.26 o 
   0  -1   5      284.29      244.93     30.99 o 
   1  -1   5      288.74      266.04     13.17 o 
   2  -1   5      202.05      197.16     10.76 o 
   3  -1   5       80.02       71.79      3.50 o 
   4  -1   5        0.58        1.81      1.25 o 
   5  -1   5        7.49        8.45      2.64 o 
  -6   0   5        0.32       -0.93      2.40 o 
  -5   0   5       46.34       52.24      2.80 o 
  -4   0   5       15.93       14.40      1.50 o 
  -3   0   5      688.01      751.36     45.31 o 
  -2   0   5        0.68        0.76      0.78 o 
  -1   0   5      159.82      196.05     21.13 o 
   0   0   5        1.05       -0.60      1.20 o 
   1   0   5      117.05      124.02     29.47 o 
   2   0   5      933.46      929.41     77.93 o 
   3   0   5      178.28      191.33      9.96 o 
   4   0   5       81.92       62.14      3.96 o 
   5   0   5        1.81        1.26      1.47 o 
  -6   1   5        3.63        3.45      2.45 o 
  -5   1   5        0.49       -0.04      1.35 o 
  -4   1   5       24.41       23.97      2.04 o 
  -3   1   5      177.48      177.11      7.53 o 
  -2   1   5      315.51      288.08     15.44 o 
  -1   1   5      676.51      743.84     32.75 o 
   0   1   5      277.18      227.17     17.83 o 
   1   1   5      283.05      257.24     41.02 o 
   2   1   5      203.49      208.55     10.35 o 
   3   1   5       79.67       66.73      5.22 o 
   4   1   5        0.57       -1.44      1.30 o 
   5   1   5        7.56       11.60      2.26 o 
  -5   2   5       11.50       15.42      2.73 o 
  -4   2   5       36.45       38.94      2.37 o 
  -3   2   5      224.22      220.66      9.93 o 
  -2   2   5      248.19      258.18     11.78 o 
  -1   2   5       35.67       37.10      2.63 o 
   0   2   5      428.00      483.03     42.97 o 
   1   2   5      312.71      353.52     20.92 o 
   2   2   5      211.64      193.47     13.95 o 
   3   2   5       45.84       38.30      2.30 o 
   4   2   5       63.08       47.94      4.69 o 
   5   2   5       25.34       28.65      4.10 o 
  -5   3   5        0.66        4.26      2.58 o 
  -4   3   5       11.35       11.34      1.37 o 
  -3   3   5       17.24       11.80      3.18 o 
  -2   3   5      320.64      300.06     11.32 o 
  -1   3   5      415.58      463.78     42.80 o 
   0   3   5      701.51      733.67     43.95 o 
   2   3   5      187.97      221.15      6.81 o 
   3   3   5       75.77       63.54      3.50 o 
   4   3   5        7.27        5.85      1.79 o 
  -5   4   5       35.61       51.54      5.50 o 
  -4   4   5       16.69       20.31      2.94 o 
  -3   4   5      126.97      117.59      5.03 o 
  -2   4   5       22.74       18.70      2.33 o 
  -1   4   5       50.25       56.34      2.83 o 
   0   4   5      353.12      393.20     15.73 o 
   1   4   5       48.90       46.04      3.27 o 
   2   4   5       13.79       12.24      1.20 o 
   3   4   5        0.93        0.72      1.24 o 
   4   4   5       76.42       61.41     17.08 o 
   5   4   5        5.24        4.17      3.19 o 
  -5   5   5        9.05        9.50      4.11 o 
  -4   5   5       32.58       29.95      3.42 o 
  -3   5   5       32.76       27.98      7.00 o 
  -2   5   5       10.51       11.36      1.02 o 
  -1   5   5      196.12      234.10     12.99 o 
   0   5   5       29.26       31.43      2.24 o 
   1   5   5      481.99      503.37     64.56 o 
   2   5   5       22.00       22.19      2.71 o 
   3   5   5       29.46       23.52      5.46 o 
   4   5   5        2.83        0.66      1.23 o 
  -5   6   5       12.47       15.28      3.86 o 
  -3   6   5       31.69       19.26      6.94 o 
  -2   6   5       39.60       39.41      9.28 o 
  -1   6   5        3.58        3.76      1.22 o 
   0   6   5      199.07      203.15      8.47 o 
   1   6   5        0.88        0.89      1.41 o 
   2   6   5       23.74       18.16      1.85 o 
   3   6   5       16.50       19.07      6.59 o 
   4   6   5       38.83       41.51      5.36 o 
  -5   7   5        1.03        1.15      4.24 o 
  -4   7   5        0.20        3.31      3.31 o 
  -3   7   5       42.22       23.20      3.42 o 
  -2   7   5      136.98      132.31      6.57 o 
  -1   7   5       80.39       71.16      3.67 o 
   0   7   5      201.19      217.89     14.30 o 
   1   7   5       33.63       28.89      2.20 o 
   2   7   5       10.27       10.76      1.55 o 
   3   7   5       15.58       13.36      1.63 o 
   4   7   5        0.87        0.47      3.08 o 
  -4   8   5       22.14       30.03      4.11 o 
  -3   8   5       30.78       23.11      1.64 o 
  -2   8   5       24.35       16.43      2.36 o 
  -1   8   5        7.04        6.94      1.66 o 
   0   8   5      237.40      229.28     13.37 o 
   1   8   5       20.15       17.15      2.25 o 
   2   8   5       56.40       58.66      5.06 o 
   3   8   5        7.97        9.56      3.28 o 
   4   8   5       22.17        9.90      5.55 o 
  -4   9   5        1.40       -4.95      3.43 o 
  -3   9   5        2.93        3.32      1.30 o 
  -2   9   5       38.60       32.45      5.27 o 
  -1   9   5       19.78       18.59      2.26 o 
   0   9   5       19.11       17.35      2.19 o 
   1   9   5       27.32       23.31      2.75 o 
   2   9   5       11.48        6.76      1.87 o 
   3   9   5       12.81       13.73      2.90 o 
   4   9   5        3.33        4.23      2.11 o 
  -3  10   5       27.97       49.01      6.00 o 
  -2  10   5       18.95        7.05      3.14 o 
  -1  10   5        5.99        2.43      3.05 o 
   0  10   5       14.20        9.51      2.40 o 
   1  10   5        5.12        3.90      2.52 o 
   2  10   5       35.46       32.00      4.29 o 
   3  10   5        9.74       12.47      3.37 o 
  -3  11   5       16.15       30.89      4.29 o 
  -2  11   5       20.84       20.62      2.85 o 
  -1  11   5       15.72       16.71      3.12 o 
   0  11   5       26.02       22.35      3.82 o 
   1  11   5       26.29       35.14      5.34 o 
   2  11   5        3.35        1.75      2.51 o 
  -2  12   5        7.47        6.48      2.75 o 
  -1  12   5        0.43        1.90      1.74 o 
   0  12   5        6.40        7.15      2.38 o 
   1  12   5        6.17        7.55      3.58 o 
   2  12   5        0.90       -1.53      1.77 o 
   0  13   5        5.53        6.88      3.56 o 
  -1 -12   6        7.41       10.15      4.09 o 
   0 -12   6        7.61       11.13      3.73 o 
   1 -12   6        7.63        6.95      3.60 o 
  -2 -11   6        4.85        2.66      3.80 o 
  -1 -11   6        8.17       15.46      3.69 o 
   0 -11   6        1.86       -1.65      2.91 o 
   1 -11   6       21.89       20.74      3.62 o 
   2 -11   6       12.34       11.64      3.08 o 
  -3 -10   6       14.72       10.41      3.22 o 
  -2 -10   6       16.35       18.57      4.53 o 
  -1 -10   6        7.11        5.70      2.02 o 
   0 -10   6       40.13       36.17      7.49 o 
   1 -10   6       35.19       39.31      4.56 o 
   2 -10   6       23.44       22.57      3.33 o 
   3 -10   6        2.96        4.46      2.24 o 
  -3  -9   6       24.64       26.73      4.44 o 
  -2  -9   6       22.80       25.63      4.53 o 
  -1  -9   6       37.93       44.66      6.47 o 
   0  -9   6       39.61       33.55      3.02 o 
   1  -9   6       13.90       14.17      3.10 o 
   2  -9   6        1.93        2.01      2.55 o 
   3  -9   6       15.25       10.25      2.97 o 
  -3  -8   6       52.34       52.18      5.56 o 
  -2  -8   6       29.25       28.44      3.02 o 
  -1  -8   6        4.45        1.49      1.88 o 
   0  -8   6       99.62      105.92      5.91 o 
   1  -8   6       15.42       14.91      2.25 o 
   2  -8   6       43.18       50.10      4.93 o 
   3  -8   6        0.83        0.82      2.07 o 
  -4  -7   6       22.31       32.13      4.44 o 
  -3  -7   6       82.49       83.87     10.78 o 
  -2  -7   6       10.43        8.57      2.69 o 
  -1  -7   6       44.18       42.42      2.63 o 
   0  -7   6       80.86       75.83      6.24 o 
   1  -7   6       61.85       62.92      4.14 o 
   2  -7   6      137.02      135.69      8.17 o 
   3  -7   6       35.62       30.29      3.56 o 
  -4  -6   6        4.06        3.75      3.37 o 
  -3  -6   6        4.60        3.92      1.36 o 
  -2  -6   6      172.66      156.71     11.21 o 
  -1  -6   6      192.13      195.68      7.69 o 
   0  -6   6      220.81      208.82     15.31 o 
   1  -6   6       95.93      100.81      5.33 o 
   2  -6   6       34.64       34.51      2.64 o 
   3  -6   6        6.95        3.98      2.27 o 
   4  -6   6        0.34        0.56      1.85 o 
  -4  -5   6       71.59       65.38      7.62 o 
  -3  -5   6       18.89       16.78      1.63 o 
  -2  -5   6        1.25        0.23      0.97 o 
  -1  -5   6       13.17       14.90      2.04 o 
   0  -5   6        4.22        3.87      1.11 o 
   1  -5   6       91.75      109.76      8.10 o 
   2  -5   6       18.17       24.29      2.29 o 
   3  -5   6        4.82        4.96      1.62 o 
   4  -5   6        1.65        3.59      1.86 o 
  -4  -4   6       61.30       62.26      3.70 o 
  -3  -4   6        0.78       -1.21      1.63 o 
  -2  -4   6      433.51      444.54     15.87 o 
  -1  -4   6      236.39      240.95     12.06 o 
   0  -4   6      436.65      461.31     45.09 o 
   1  -4   6       68.37       63.60      3.31 o 
   2  -4   6       52.38       51.50      5.50 o 
   3  -4   6       17.99       20.02      2.12 o 
  -5  -3   6       33.16       30.01      2.51 o 
  -4  -3   6       34.73       39.92      3.60 o 
  -3  -3   6      155.87      154.06      9.50 o 
  -2  -3   6       27.48       31.96      3.14 o 
  -1  -3   6      143.61      144.74      7.33 o 
   0  -3   6      202.49      236.45     28.12 o 
   1  -3   6      233.26      266.86     33.62 o 
   2  -3   6       55.41       47.32      4.40 o 
   3  -3   6       52.30       49.92      5.45 o 
   4  -3   6       34.61       33.81      3.01 o 
   5  -3   6        3.23        3.05      1.60 o 
  -5  -2   6        0.72        0.65      1.00 o 
  -4  -2   6       19.92       14.32      1.62 o 
  -3  -2   6       39.49       33.56      3.39 o 
  -2  -2   6       84.87       83.72     10.46 o 
  -1  -2   6       48.26       56.40      6.27 o 
   0  -2   6      772.39      793.88     74.89 o 
   1  -2   6      230.61      299.26     15.75 o 
   2  -2   6       11.80       12.80      2.20 o 
   3  -2   6       22.78       22.50      3.77 o 
   4  -2   6       19.52       19.29      3.84 o 
   5  -2   6        2.69        5.17      2.16 o 
  -5  -1   6       12.44       10.75      1.32 o 
  -4  -1   6       28.20       21.30      1.61 o 
  -3  -1   6      130.42      133.62      9.17 o 
  -2  -1   6      497.16      480.26     15.64 o 
  -1  -1   6      263.31      286.65     37.85 o 
   0  -1   6      318.12      353.43     43.62 o 
   1  -1   6       92.93       76.91      5.28 o 
   2  -1   6       82.43       85.67      4.26 o 
   3  -1   6      153.19      145.81      7.59 o 
   4  -1   6       54.27       53.65      5.56 o 
  -5   0   6        0.26        1.21      2.09 o 
  -4   0   6        1.68        2.12      1.50 o 
  -3   0   6       13.91       15.53      1.66 o 
  -2   0   6      216.70      190.37     14.91 o 
  -1   0   6        6.08        4.17      1.06 o 
   0   0   6      494.55      476.44     24.39 o 
   1   0   6      248.40      279.65     43.84 o 
   2   0   6      163.85      148.99     11.91 o 
   3   0   6        1.72        1.57      1.24 o 
   4   0   6       37.23       42.34      3.61 o 
   5   0   6        3.56        3.90      2.42 o 
  -5   1   6       13.20       11.57      2.10 o 
  -4   1   6       27.61       28.25      2.39 o 
  -3   1   6      133.14      132.80      6.98 o 
  -2   1   6      492.03      462.44     23.86 o 
  -1   1   6      265.10      251.59     13.99 o 
   0   1   6      317.67      347.93     42.70 o 
   1   1   6       93.71       84.43      9.73 o 
   3   1   6      152.59      145.00     13.09 o 
   4   1   6       54.01       45.72      5.26 o 
   5   1   6       31.71       36.98      3.46 o 
  -4   2   6       19.89       19.07      2.15 o 
  -3   2   6       39.43       30.60      4.20 o 
  -2   2   6       86.00       88.78      5.63 o 
  -1   2   6       46.34       45.94      5.08 o 
   0   2   6      769.87      927.42     44.59 o 
   1   2   6      224.04      228.76     11.39 o 
   2   2   6       10.55       11.80      1.53 o 
   3   2   6       23.54       17.56      2.38 o 
   4   2   6       19.54       15.94      2.80 o 
   5   2   6        2.61        5.94      2.41 o 
  -5   3   6       33.23       38.79      4.34 o 
  -4   3   6       35.94       32.22      2.30 o 
  -3   3   6      156.51      158.03     22.08 o 
  -2   3   6       25.87       22.98      2.96 o 
  -1   3   6      144.21      134.90     12.22 o 
   1   3   6      234.84      256.18     20.72 o 
   3   3   6       51.34       36.22      3.68 o 
   4   3   6       33.81       26.50      6.88 o 
   5   3   6        3.36        2.72      2.11 o 
  -5   4   6        0.27        2.07      2.45 o 
  -4   4   6       61.16       62.21      3.31 o 
  -3   4   6        0.68        0.77      2.13 o 
  -2   4   6      437.80      423.84     36.26 o 
  -1   4   6      242.79      234.13     17.85 o 
   0   4   6      437.10      441.56     30.76 o 
   1   4   6       66.47       58.43      4.23 o 
   2   4   6       53.41       50.03      6.94 o 
   3   4   6       17.79       14.60      1.65 o 
   4   4   6        2.56        6.65      1.92 o 
   5   4   6       15.69       18.94      4.55 o 
  -5   5   6        2.51        7.51      3.89 o 
  -4   5   6       71.43       70.02      4.17 o 
  -3   5   6       19.51       15.94      2.99 o 
  -2   5   6        1.14        1.13      1.04 o 
  -1   5   6       13.73       14.86      1.42 o 
   0   5   6        4.17        2.68      1.16 o 
   1   5   6       91.95       92.28      7.74 o 
   2   5   6       19.61       18.08      2.03 o 
   3   5   6        5.38        7.90      2.85 o 
   4   5   6        1.98        1.37      2.67 o 
  -5   6   6        7.74        6.61      3.64 o 
  -3   6   6        4.48        3.80      1.18 o 
  -2   6   6      170.39      154.42      7.17 o 
  -1   6   6      187.88      186.07      9.93 o 
   0   6   6      221.52      206.79      9.41 o 
   1   6   6       95.80       85.42      4.18 o 
   2   6   6       33.76       35.50      3.07 o 
   3   6   6        6.68        3.45      1.28 o 
   4   6   6        0.33        2.62      2.75 o 
  -5   7   6        9.88       14.81      4.43 o 
  -3   7   6       82.59       56.45     11.59 o 
  -2   7   6        9.60        6.76      1.63 o 
  -1   7   6       44.01       33.64      2.52 o 
   0   7   6       80.92       75.56      7.56 o 
   1   7   6       61.04       58.08      7.65 o 
   3   7   6       35.85       33.14      4.49 o 
   4   7   6       42.97       49.49      5.30 o 
  -3   8   6       52.71       43.59      4.11 o 
  -2   8   6       29.66       27.60      3.19 o 
  -1   8   6        5.16        7.62      2.18 o 
   0   8   6      102.19       99.04      5.32 o 
   1   8   6       16.39       14.69      2.02 o 
   2   8   6       44.33       42.52      3.45 o 
   3   8   6        0.87        1.47      1.86 o 
   4   8   6        1.67        0.11      3.19 o 
  -4   9   6        5.72        7.23      4.01 o 
  -2   9   6       23.05       25.62      3.36 o 
  -1   9   6       38.00       38.87      3.45 o 
   0   9   6       39.59       34.89      4.84 o 
   1   9   6       14.35       12.53      2.17 o 
   2   9   6        1.79        1.65      1.54 o 
  -2  10   6       15.85       10.39      3.56 o 
  -1  10   6        6.70        6.96      2.58 o 
   0  10   6       39.12       40.59      5.41 o 
   1  10   6       34.39       42.29     12.01 o 
   2  10   6       23.86       15.51      3.34 o 
   3  10   6        2.90        6.91      2.55 o 
  -3  11   6        5.32        8.50      3.93 o 
  -1  11   6        8.14        8.47      3.17 o 
   0  11   6        1.84        3.47      3.19 o 
   1  11   6       21.97       17.15      3.97 o 
   2  11   6       12.41       13.41      3.08 o 
  -2  12   6        2.71        1.20      2.33 o 
  -1  12   6        7.55       10.42      3.63 o 
   1  12   6        7.49        0.14      3.81 o 
  -1 -12   7        2.05        0.99      3.60 o 
   0 -12   7        1.14        1.98      3.47 o 
   1 -12   7        3.00        4.34      3.72 o 
  -2 -11   7        5.60        6.79      3.84 o 
  -1 -11   7        3.25        7.15      3.97 o 
   0 -11   7       10.40        8.42      4.21 o 
   1 -11   7        7.52        7.91      3.07 o 
   2 -11   7        0.48        2.95      3.21 o 
  -3 -10   7       11.15        8.35      4.04 o 
  -2 -10   7        1.68        1.97      3.27 o 
  -1 -10   7       18.26       18.85      2.55 o 
   0 -10   7        0.54       -1.71      3.28 o 
   1 -10   7       18.14       18.48      3.58 o 
   2 -10   7       14.50       14.08      3.32 o 
  -3  -9   7        0.89        0.93      3.56 o 
  -2  -9   7       10.87        7.38      2.15 o 
  -1  -9   7       15.92       15.71      6.62 o 
   0  -9   7        0.44        0.43      1.82 o 
   1  -9   7        6.51        3.63      2.96 o 
   2  -9   7       14.72       18.46      3.41 o 
   3  -9   7        0.10       -0.95      2.30 o 
  -4  -8   7       28.44       25.81      5.55 o 
  -3  -8   7        4.49        3.40      1.32 o 
  -2  -8   7       25.58       20.95      2.41 o 
  -1  -8   7       31.70       29.55      4.40 o 
   0  -8   7       24.28       25.96      6.89 o 
   1  -8   7      112.48      112.12      5.88 o 
   2  -8   7       29.83       28.90      4.34 o 
   3  -8   7       13.18       13.39      3.33 o 
  -4  -7   7        1.11        6.98      3.95 o 
  -3  -7   7       22.39       21.20      4.69 o 
  -2  -7   7       71.79       73.87      6.23 o 
  -1  -7   7      145.95      140.99     23.45 o 
   0  -7   7       24.16       23.74      2.12 o 
   1  -7   7      195.84      211.70      9.84 o 
   2  -7   7       44.50       50.16      4.27 o 
   3  -7   7        0.82        0.70      2.38 o 
  -4  -6   7        3.67        2.58      1.11 o 
  -3  -6   7       95.49      100.92      5.35 o 
  -2  -6   7       41.36       46.79      6.04 o 
  -1  -6   7       24.09       23.21      2.06 o 
   0  -6   7      146.40      142.85      6.61 o 
   1  -6   7        3.17        3.78      1.49 o 
   2  -6   7       37.52       32.46      5.19 o 
   3  -6   7       16.91       16.66      2.75 o 
   4  -6   7       18.29       17.90      3.30 o 
  -4  -5   7        7.54        6.94      3.14 o 
  -3  -5   7        7.91        7.80      1.36 o 
  -2  -5   7       12.02       13.67      2.80 o 
  -1  -5   7       25.58       19.50      2.10 o 
   0  -5   7      236.27      246.91     11.06 o 
   1  -5   7      355.61      371.70     26.95 o 
   2  -5   7       10.17       14.46      2.62 o 
   3  -5   7        1.06        0.72      1.74 o 
   4  -5   7        9.19        7.78      2.03 o 
  -5  -4   7        6.92       11.20      3.53 o 
  -4  -4   7       41.29       39.71      6.13 o 
  -3  -4   7       67.05       67.60      8.63 o 
  -2  -4   7        3.63        4.12      1.40 o 
  -1  -4   7        0.72        1.62      1.31 o 
   0  -4   7        8.39        9.21      2.54 o 
   1  -4   7       35.68       39.30      3.25 o 
   2  -4   7       75.96       88.88      6.82 o 
   3  -4   7       16.95       15.01      2.03 o 
   4  -4   7       10.30       10.22      2.79 o 
  -5  -3   7        0.23        2.20      2.72 o 
  -4  -3   7        0.77        0.96      1.12 o 
  -3  -3   7        7.48        4.49      1.37 o 
  -2  -3   7      203.18      202.88      7.93 o 
  -1  -3   7      360.58      388.42     19.63 o 
   0  -3   7      454.27      480.52     38.70 o 
   1  -3   7      711.24      805.63     40.36 o 
   2  -3   7      108.88      123.21      5.54 o 
   3  -3   7       39.10       42.90      7.37 o 
  -5  -2   7        5.65        7.12      2.72 o 
  -4  -2   7      174.75      216.94     16.35 o 
  -3  -2   7       15.66       14.14      4.49 o 
  -2  -2   7      149.51      135.60      7.41 o 
  -1  -2   7       66.54       80.26      4.43 o 
   0  -2   7      345.98      361.58     42.22 o 
   1  -2   7       87.64       76.09     12.37 o 
   2  -2   7       37.05       34.42      2.50 o 
   3  -2   7       62.57       68.97      4.00 o 
   4  -2   7       25.18       25.58      6.32 o 
   5  -2   7       24.00       24.68      3.78 o 
  -5  -1   7        7.40        5.97      2.50 o 
  -4  -1   7        5.19        4.65      1.36 o 
  -3  -1   7       14.74       14.96      1.40 o 
  -2  -1   7      297.48      314.43     11.16 o 
  -1  -1   7       12.27       10.31      2.33 o 
   0  -1   7       49.74       56.71      2.94 o 
   1  -1   7      105.30       83.97     10.30 o 
   2  -1   7        9.32        7.55      2.20 o 
   3  -1   7       12.20       12.92      4.10 o 
   4  -1   7       18.60       14.49      4.12 o 
   5  -1   7        0.26        4.20      2.67 o 
  -5   0   7       12.77       12.63      1.58 o 
  -4   0   7        9.96       11.36      1.47 o 
  -3   0   7       47.56       43.52      3.06 o 
  -2   0   7        0.50        0.15      0.69 o 
  -1   0   7       56.42       45.76      3.04 o 
   0   0   7       41.02       38.29      6.40 o 
   1   0   7      343.73      335.70     27.86 o 
   2   0   7      413.75      364.79     23.61 o 
   3   0   7        3.68        2.86      1.95 o 
   4   0   7       58.68       47.16      8.50 o 
   5   0   7        0.97        0.27      2.84 o 
  -5   1   7        7.16        4.87      1.44 o 
  -4   1   7        5.14        5.16      1.21 o 
  -3   1   7       14.78       15.75      2.15 o 
  -2   1   7      294.88      303.67     17.35 o 
  -1   1   7       13.30       10.74      1.47 o 
   0   1   7       45.76       48.91      3.24 o 
   1   1   7      103.00       67.35      5.08 o 
   2   1   7        9.08        9.87      1.56 o 
   3   1   7       11.65       10.19      1.75 o 
   4   1   7       18.59       12.44      1.91 o 
   5   1   7        0.29        1.81      2.32 o 
  -5   2   7        5.22        3.46      1.99 o 
  -4   2   7      175.96      183.75      8.56 o 
  -3   2   7       16.62       12.83      2.89 o 
  -2   2   7      152.17      165.82     30.36 o 
  -1   2   7       66.42       80.03     14.20 o 
   0   2   7      345.69      350.20     49.37 o 
   1   2   7       87.77       74.48      7.11 o 
   2   2   7       36.72       31.23      3.13 o 
   3   2   7       65.01       57.68      5.25 o 
   4   2   7       24.66       21.42      3.98 o 
  -4   3   7        0.78        0.85      1.41 o 
  -3   3   7        7.16        7.49      1.41 o 
  -2   3   7      198.79      201.64      8.83 o 
  -1   3   7      363.18      356.00     35.56 o 
   0   3   7      460.52      496.81     67.81 o 
   1   3   7      717.41      753.52     44.18 o 
   2   3   7      109.07      110.93      4.96 o 
   3   3   7       39.97       30.64      3.54 o 
   4   3   7        7.77        4.22      5.50 o 
   5   3   7        4.12        5.07      1.99 o 
  -4   4   7       40.18       33.16      2.26 o 
  -3   4   7       69.07       62.97      3.79 o 
  -2   4   7        4.34        1.43      0.96 o 
  -1   4   7        0.68        1.55      1.16 o 
   0   4   7        8.37        7.52      1.76 o 
   1   4   7       35.07       33.39      3.60 o 
   2   4   7       77.17       76.82      3.54 o 
   3   4   7       17.48       13.53      4.17 o 
   4   4   7       10.52        9.91      2.04 o 
  -4   5   7        7.51        2.06      1.21 o 
  -3   5   7        8.18        6.24      1.20 o 
  -2   5   7       11.95       12.38      1.76 o 
  -1   5   7       25.71       22.72      2.66 o 
   0   5   7      232.25      225.73     12.74 o 
   1   5   7      355.65      350.89     14.48 o 
   2   5   7        9.44       10.47      1.35 o 
   3   5   7        1.19        2.57      1.49 o 
   4   5   7        9.18        9.83      3.73 o 
  -5   6   7        5.28        9.57      3.81 o 
  -4   6   7        3.79        2.07      1.10 o 
  -3   6   7       93.60       58.93      7.24 o 
  -2   6   7       42.33       42.23      3.18 o 
  -1   6   7       24.14       21.88      2.03 o 
   0   6   7      146.27      128.19      6.49 o 
   1   6   7        3.31        1.69      1.51 o 
   2   6   7       36.42       30.75      2.43 o 
   3   6   7       16.87       13.08      1.70 o 
   4   6   7       18.01       22.90      4.11 o 
  -3   7   7       22.51       15.38      1.99 o 
  -2   7   7       72.84       78.04      5.74 o 
  -1   7   7      148.60      145.32     10.25 o 
   0   7   7       23.24       18.26      2.42 o 
   2   7   7       45.31       34.88      3.83 o 
   3   7   7        0.74       -0.87      1.42 o 
   4   7   7        1.94        1.55      2.37 o 
  -2   8   7       25.24       23.74      3.17 o 
  -1   8   7       31.40       24.05      4.68 o 
   0   8   7       24.22       22.96      2.57 o 
   1   8   7      112.51      112.40     17.48 o 
   2   8   7       30.17       39.35      5.19 o 
   3   8   7       13.00       17.64      4.46 o 
  -2   9   7       10.46        9.51      2.43 o 
  -1   9   7       15.41       15.47      3.07 o 
   0   9   7        0.53        0.87      1.92 o 
   1   9   7        6.03        6.67      1.80 o 
   2   9   7       14.54       18.07      3.30 o 
  -2  10   7        1.77        0.31      2.14 o 
   0  10   7        0.53       -1.93      2.97 o 
   1  10   7       17.77       14.95      5.04 o 
   2  10   7       14.46       14.62      3.41 o 
   3  10   7        1.48        5.26      2.70 o 
  -1  11   7        3.29        2.62      3.23 o 
   0  11   7       10.54       12.44      3.85 o 
   1  11   7        7.57       10.03      4.04 o 
   2  11   7        0.54        2.08      2.47 o 
  -1  12   7        2.10       -1.54      3.54 o 
   0  12   7        1.13        6.21      4.44 o 
   1  12   7        3.09        6.26      4.17 o 
  -2 -11   8        4.60        3.23      3.74 o 
  -1 -11   8        2.69        6.03      3.99 o 
   0 -11   8        2.80       -1.79      3.06 o 
   1 -11   8       13.06       13.12      3.60 o 
  -3 -10   8        2.36        2.11      3.97 o 
  -2 -10   8        7.16       13.34      4.10 o 
  -1 -10   8       15.33       14.77      4.63 o 
   0 -10   8       12.07       13.14      4.10 o 
   1 -10   8       14.26       14.29      3.45 o 
   2 -10   8        2.09        0.66      2.62 o 
  -3  -9   8       18.38       21.27      4.84 o 
  -2  -9   8       17.99       23.03      4.46 o 
  -1  -9   8        0.84        1.54      2.07 o 
   0  -9   8       28.23       26.57      4.91 o 
   1  -9   8        8.97       10.24      3.51 o 
   2  -9   8       28.39       25.97      4.40 o 
   3  -9   8        6.89        7.97      3.12 o 
  -4  -8   8        2.77       -0.94      3.88 o 
  -3  -8   8        1.63        2.98      1.71 o 
  -2  -8   8        8.79        8.05      1.89 o 
  -1  -8   8       43.97       44.50      3.50 o 
   0  -8   8       58.50       64.08      5.56 o 
   1  -8   8       38.71       41.07      4.84 o 
   2  -8   8        2.31        3.45      2.34 o 
   3  -8   8        7.03        7.16      3.17 o 
  -4  -7   8       15.83       20.61      4.30 o 
  -3  -7   8       64.83       62.14     12.25 o 
  -2  -7   8        6.97        6.26      2.20 o 
  -1  -7   8        5.16        5.49      2.93 o 
   0  -7   8       25.58       25.64      2.54 o 
   1  -7   8       77.39       78.64      4.97 o 
   2  -7   8       56.06       54.81      6.13 o 
   3  -7   8        9.45       10.52      2.54 o 
  -4  -6   8        7.71        7.34      3.88 o 
  -3  -6   8       19.41       20.82      1.97 o 
  -2  -6   8       84.51       84.58      4.67 o 
  -1  -6   8       11.42       10.63      2.32 o 
   0  -6   8       10.35       13.22      2.84 o 
   1  -6   8       63.92       64.59      4.51 o 
   2  -6   8       39.40       39.67      4.01 o 
   3  -6   8        4.28        4.29      2.43 o 
   4  -6   8        3.41        0.99      2.42 o 
  -5  -5   8        0.59        0.66      3.30 o 
  -4  -5   8        7.98        4.98      4.32 o 
  -3  -5   8        2.39        1.81      1.34 o 
  -2  -5   8        6.19        7.72      1.54 o 
  -1  -5   8       32.05       32.51      2.64 o 
   0  -5   8       67.97       72.55      4.89 o 
   1  -5   8       56.64       55.48      3.82 o 
   2  -5   8       13.35        8.67      1.96 o 
   3  -5   8        2.61       -0.29      2.18 o 
   4  -5   8        9.58       12.90      2.49 o 
  -5  -4   8        9.11        8.52      3.41 o 
  -4  -4   8        1.78        0.00      1.50 o 
  -3  -4   8       46.47       40.40      4.45 o 
  -2  -4   8      139.60      140.69      6.86 o 
  -1  -4   8       46.01       50.71      2.86 o 
   0  -4   8       43.97       44.77      2.86 o 
   1  -4   8      320.00      354.59     13.64 o 
   2  -4   8       32.69       32.73      2.86 o 
   3  -4   8        1.06        4.98      2.35 o 
  -5  -3   8       19.42       24.61      4.08 o 
  -4  -3   8        4.36        4.58      2.49 o 
  -3  -3   8      194.71      211.97     20.85 o 
  -2  -3   8       47.42       56.50      3.44 o 
  -1  -3   8        0.40       -0.13      1.42 o 
   0  -3   8       31.51       36.25      8.48 o 
   1  -3   8       16.57       18.22      2.09 o 
   2  -3   8      165.53      181.23     19.42 o 
   3  -3   8        4.64        6.50      2.80 o 
   4  -3   8       49.13       66.34      6.84 o 
  -5  -2   8        9.21       11.39      2.60 o 
  -4  -2   8        0.37       -1.28      3.32 o 
  -3  -2   8        1.38        1.25      1.46 o 
  -2  -2   8       65.86       64.78      5.14 o 
  -1  -2   8      196.29      209.11     12.95 o 
   0  -2   8       94.62      105.04      5.70 o 
   1  -2   8      124.27      139.77      6.37 o 
   2  -2   8       27.28       24.41      3.64 o 
   3  -2   8       31.34       30.18      4.37 o 
   4  -2   8       10.82        9.71      3.01 o 
  -5  -1   8        5.07        4.51      2.68 o 
  -4  -1   8       47.74       45.50      2.64 o 
  -3  -1   8      293.93      325.82     18.56 o 
  -2  -1   8       12.46       16.13      1.81 o 
  -1  -1   8       94.60      110.27      5.61 o 
   0  -1   8      387.12      475.63     25.50 o 
   1  -1   8       77.13       67.96      7.11 o 
   2  -1   8      228.05      234.69     10.00 o 
   3  -1   8       40.75       39.27      4.04 o 
   5  -1   8        2.15        0.56      2.54 o 
  -5   0   8        9.58        8.04      2.73 o 
  -4   0   8        0.07        0.25      1.30 o 
  -3   0   8        5.00        3.49      1.07 o 
  -2   0   8      149.72      172.78      6.13 o 
  -1   0   8      326.58      356.11     30.70 o 
   0   0   8      141.09      137.20      9.13 o 
   1   0   8      282.42      313.94     19.95 o 
   2   0   8       10.17        7.24      1.51 o 
   3   0   8       29.07       25.00      1.82 o 
   4   0   8        8.10       10.85      3.37 o 
   5   0   8        0.50        6.93      2.99 o 
  -5   1   8        5.34        5.93      2.07 o 
  -4   1   8       46.52       40.49      2.97 o 
  -3   1   8      293.81      301.81     12.27 o 
  -1   1   8       92.63      107.59      5.18 o 
   0   1   8      386.94      401.87     21.18 o 
   1   1   8       76.47       75.88     10.47 o 
   2   1   8      228.88      207.68     11.20 o 
   3   1   8       39.58       35.87      2.19 o 
   4   1   8       32.23       34.45      2.93 o 
  -5   2   8        9.26        5.98      1.82 o 
  -4   2   8        0.37        0.37      1.59 o 
  -3   2   8        1.30        1.76      1.09 o 
  -2   2   8       64.10       58.99      5.47 o 
  -1   2   8      190.35      192.79     10.13 o 
   0   2   8       90.14      101.96     10.33 o 
   1   2   8      123.83      123.09      8.46 o 
   2   2   8       28.61       27.32      2.22 o 
   3   2   8       31.36       32.39      5.60 o 
   4   2   8       10.84        2.49      2.49 o 
  -4   3   8        4.95        3.35      1.18 o 
  -3   3   8      193.23      189.98      8.06 o 
  -2   3   8       49.45       52.77      4.06 o 
  -1   3   8        0.52        0.90      0.92 o 
   0   3   8       31.45       30.11      1.94 o 
   1   3   8       16.88       17.01      1.85 o 
   2   3   8      163.57      162.77      8.10 o 
   3   3   8        4.01       -0.07      3.82 o 
   4   3   8       48.99       62.50      6.77 o 
  -4   4   8        1.77       -0.36      1.33 o 
  -3   4   8       47.09       40.42      2.74 o 
  -2   4   8      141.36      132.22      9.24 o 
  -1   4   8       46.16       49.01      5.33 o 
   0   4   8       44.25       41.35      6.07 o 
   1   4   8      318.99      368.65     22.33 o 
   2   4   8       33.20       37.32      3.59 o 
   3   4   8        1.00        0.78      1.47 o 
   4   4   8        9.54        8.56      2.43 o 
  -4   5   8        8.11        8.91      1.58 o 
  -3   5   8        1.96        1.48      1.18 o 
  -2   5   8        5.50       10.30      2.50 o 
  -1   5   8       31.55       25.42      3.27 o 
   0   5   8       67.82       67.55      3.74 o 
   1   5   8       57.16       47.61      3.00 o 
   2   5   8       13.45       10.11      2.41 o 
   3   5   8        2.96        1.38      2.35 o 
   4   5   8        9.73        5.88      3.24 o 
  -4   6   8        7.69        4.23      1.46 o 
  -3   6   8       19.00       17.99      5.34 o 
  -2   6   8       83.65       70.69      7.95 o 
  -1   6   8       10.85        6.38      2.68 o 
   0   6   8       10.83       11.46      1.88 o 
   1   6   8       61.62       59.94      7.03 o 
   2   6   8       38.48       32.78      2.75 o 
   3   6   8        4.36        5.29      1.80 o 
   4   6   8        3.42        8.35      3.47 o 
  -3   7   8       65.18       50.28      9.67 o 
  -2   7   8        7.32        4.71      2.07 o 
  -1   7   8        5.48       10.79      2.77 o 
   0   7   8       25.48       16.84      2.13 o 
   1   7   8       76.36       90.27      7.95 o 
   2   7   8       56.66       51.23      6.59 o 
  -3   8   8        1.72       -1.69      1.41 o 
  -1   8   8       45.66       46.02      5.57 o 
   0   8   8       60.38       57.31      4.24 o 
   1   8   8       40.18       45.72     11.70 o 
   2   8   8        2.14        1.56      3.08 o 
   3   8   8        7.06        3.36      3.73 o 
  -3   9   8       18.29       16.44      3.17 o 
  -2   9   8       18.08       18.45      3.36 o 
   0   9   8       28.10       26.81      4.70 o 
   1   9   8        9.25        5.13      2.85 o 
   3   9   8        6.90        5.58      3.36 o 
  -2  10   8        7.13        3.82      2.75 o 
   0  10   8       11.53       15.55      4.09 o 
   1  10   8       14.14        8.26      3.42 o 
   2  10   8        1.99        7.56      2.53 o 
  -1  11   8        2.79        2.50      3.74 o 
   0  11   8        2.81        3.17      3.63 o 
   1  11   8       13.07       13.94      4.14 o 
  -1 -11   9        8.63        7.58      3.86 o 
   0 -11   9       10.49       12.36      3.99 o 
   1 -11   9        2.60        3.93      3.81 o 
  -2 -10   9        7.13       17.96      3.75 o 
  -1 -10   9        5.63        7.41      3.72 o 
   0 -10   9        0.61       -0.79      3.94 o 
   1 -10   9        0.17       -1.57      3.80 o 
   2 -10   9        7.58        9.40      3.81 o 
  -3  -9   9        1.02        3.78      3.80 o 
  -2  -9   9        7.99       10.19      4.49 o 
  -1  -9   9        3.59        2.18      2.07 o 
   0  -9   9        7.27        8.65      3.66 o 
   1  -9   9       14.67       17.37      3.69 o 
   2  -9   9       12.65       11.28      3.53 o 
  -4  -8   9        4.14        7.72      4.47 o 
  -3  -8   9        9.03        6.98      3.83 o 
  -2  -8   9       14.45       11.42      2.08 o 
  -1  -8   9        8.78        4.86      1.94 o 
   0  -8   9       11.81       11.50      3.90 o 
   1  -8   9       17.43       13.40      3.90 o 
   2  -8   9        9.90        8.95      2.91 o 
   3  -8   9        3.76        4.95      2.62 o 
  -4  -7   9        0.65        2.58      3.66 o 
  -3  -7   9       15.16       21.38      4.15 o 
  -2  -7   9       29.51       27.51      2.67 o 
  -1  -7   9       48.19       40.81      6.00 o 
   0  -7   9       89.39       97.46      5.30 o 
   1  -7   9       22.12       19.77      4.14 o 
   2  -7   9        2.49        2.26      2.54 o 
   3  -7   9        1.09        1.27      2.38 o 
  -4  -6   9        8.38        7.45      3.25 o 
  -3  -6   9       81.98      103.78     20.11 o 
  -2  -6   9       30.60       29.48      2.70 o 
  -1  -6   9       26.28       23.14      2.48 o 
   0  -6   9        2.69        0.82      2.44 o 
   1  -6   9        5.66        5.02      2.69 o 
   2  -6   9       65.15       82.12      7.58 o 
   3  -6   9       16.11       18.38      3.64 o 
   4  -6   9        5.59        4.56      3.14 o 
  -5  -5   9        7.35        8.25      5.06 o 
  -4  -5   9        9.00        8.63      1.65 o 
  -3  -5   9       10.06       12.35      2.06 o 
  -2  -5   9       43.28       40.11      3.06 o 
  -1  -5   9       94.76       94.70      5.51 o 
   0  -5   9      277.47      292.36     11.73 o 
   1  -5   9        4.44        8.41      2.11 o 
   2  -5   9       20.84       26.71      3.85 o 
   3  -5   9        9.45        9.21      2.94 o 
   4  -5   9        0.91        2.91      2.62 o 
  -5  -4   9        5.81        2.90      3.43 o 
  -4  -4   9        5.79        4.23      1.67 o 
  -3  -4   9       53.32       57.03      3.65 o 
  -2  -4   9        4.17        3.90      1.86 o 
  -1  -4   9       23.91       23.66      2.42 o 
   0  -4   9       26.58       32.53      2.90 o 
   1  -4   9       27.76       26.47      3.48 o 
   2  -4   9       68.38       65.44      5.84 o 
   3  -4   9        8.29       13.96      3.25 o 
   4  -4   9        4.27        8.39      2.51 o 
  -5  -3   9        6.30        7.07      3.28 o 
  -4  -3   9       15.18       19.33      4.62 o 
  -3  -3   9       55.13       58.89      7.19 o 
  -2  -3   9      126.54      137.79      6.55 o 
  -1  -3   9      132.16      145.20      6.82 o 
   0  -3   9      173.60      184.55     12.06 o 
   1  -3   9       46.98       49.94      3.11 o 
   2  -3   9       55.22       61.96      5.20 o 
   3  -3   9       18.83       21.70      3.51 o 
   4  -3   9        4.98        3.22      2.94 o 
  -5  -2   9        4.95        5.84      2.86 o 
  -4  -2   9       32.45       28.20      6.44 o 
  -3  -2   9       63.63       65.10      8.97 o 
  -2  -2   9      133.15      133.88      9.28 o 
  -1  -2   9       11.56       11.20      1.88 o 
   0  -2   9       38.18       53.31      4.81 o 
   1  -2   9      126.08      130.03      8.72 o 
   3  -2   9       20.84       16.72      2.95 o 
   4  -2   9        4.58        4.30      2.72 o 
  -5  -1   9       15.30       19.03      4.60 o 
  -4  -1   9        0.98       -0.86      1.28 o 
  -3  -1   9       25.29       23.08      2.33 o 
  -2  -1   9       41.15       40.77      2.71 o 
  -1  -1   9       28.86       26.72      2.18 o 
   0  -1   9       79.38       79.46     10.30 o 
   1  -1   9       40.95       49.35      3.34 o 
   2  -1   9      114.88      121.02     10.32 o 
   3  -1   9       24.98       24.40      4.14 o 
   4  -1   9       15.18       20.77      3.90 o 
  -5   0   9        3.51        5.10      2.71 o 
  -4   0   9        1.68        1.03      1.78 o 
  -3   0   9      148.07      151.54      7.98 o 
  -2   0   9       19.99       16.85      1.24 o 
  -1   0   9        0.34       -0.81      1.34 o 
   0   0   9       35.78       36.54      2.93 o 
   1   0   9        3.55        2.96      1.82 o 
   2   0   9       51.21       50.40      3.44 o 
   3   0   9       71.80       82.42      6.79 o 
   4   0   9        6.78       10.79      3.07 o 
  -5   1   9       14.98       13.99      5.42 o 
  -4   1   9        0.97       -1.55      1.54 o 
  -3   1   9       25.36       23.32      3.25 o 
  -2   1   9       43.21       39.14      4.60 o 
  -1   1   9       31.27       30.58      4.21 o 
   0   1   9       77.87       78.74      5.88 o 
   1   1   9       39.24       42.07      4.01 o 
   2   1   9      112.66       90.64     21.48 o 
   3   1   9       24.51       22.91      4.92 o 
   4   1   9       15.17       10.44      2.09 o 
  -5   2   9        5.11        2.68      2.03 o 
  -4   2   9       33.47       26.34      2.50 o 
  -3   2   9       63.21       56.34      3.64 o 
  -2   2   9      132.36      129.26      6.00 o 
  -1   2   9       11.14        8.85      1.85 o 
   0   2   9       37.99       46.23      4.46 o 
   1   2   9      127.63      116.90      7.05 o 
   2   2   9        5.67        3.59      4.37 o 
   3   2   9       20.26       23.68      3.32 o 
   4   2   9        4.31        3.37      1.89 o 
  -4   3   9       15.17       15.50      2.25 o 
  -3   3   9       54.33       49.08      4.54 o 
  -2   3   9      126.77      118.26      5.63 o 
  -1   3   9      131.88      125.18      9.04 o 
   0   3   9      176.75      180.35     11.02 o 
   1   3   9       47.32       36.50      3.66 o 
   2   3   9       57.01       52.01      3.40 o 
   3   3   9       19.32       17.66      4.02 o 
   4   3   9        4.98        7.71      3.43 o 
  -4   4   9        6.11        4.64      1.72 o 
  -3   4   9       54.84       55.30      3.49 o 
  -2   4   9        3.77        2.43      2.43 o 
  -1   4   9       24.74       22.81      2.07 o 
   0   4   9       26.47       25.69      2.20 o 
   1   4   9       26.93       24.30      3.56 o 
   2   4   9       69.66       60.60      5.83 o 
   3   4   9        8.55       13.15      2.29 o 
   4   4   9        4.20        7.60      2.78 o 
  -4   5   9        8.95        8.29      1.72 o 
  -2   5   9       43.43       29.79      4.51 o 
  -1   5   9       94.62       81.86      4.97 o 
   0   5   9      278.94      283.84     13.68 o 
   1   5   9        3.78        1.45      1.58 o 
   2   5   9       20.19       16.68      2.07 o 
   3   5   9        9.17        5.80      2.49 o 
   4   5   9        0.90       -1.92      3.12 o 
  -4   6   9        8.07        7.82      1.84 o 
  -1   6   9       26.45       23.94      2.30 o 
   0   6   9        2.71        0.09      1.50 o 
   1   6   9        5.91        1.19      2.37 o 
   2   6   9       64.43       62.58      4.52 o 
   3   6   9       16.44       17.08      3.28 o 
   4   6   9        5.74        3.46      3.69 o 
  -2   7   9       29.98       22.66      2.69 o 
   0   7   9       88.27       88.13      9.86 o 
   1   7   9       22.57       23.83      2.53 o 
   2   7   9        2.44        1.00      2.01 o 
  -3   8   9        8.97        6.76      2.26 o 
  -2   8   9       14.36       17.16      3.30 o 
   0   8   9       11.88       10.28      2.27 o 
   1   8   9       17.34       13.91      3.30 o 
   2   8   9        9.51        8.19      3.63 o 
   3   8   9        3.82        9.61      3.89 o 
  -2   9   9        7.74        7.41      3.03 o 
   0   9   9        7.72        8.84      3.81 o 
  -2  10   9        6.92        3.82      3.98 o 
   0  10   9        0.62        4.44      3.83 o 
  -1  11   9        8.71       13.52      4.56 o 
   0  11   9       10.43       15.17      4.61 o 
   1  11   9        2.50        2.46      4.20 o 
  -2 -10  10        1.09       -5.83      3.89 o 
  -1 -10  10        3.62        7.69      4.12 o 
   0 -10  10        0.80       -0.26      3.29 o 
   1 -10  10       11.03       16.68      4.12 o 
  -3  -9  10        7.82        4.37      5.05 o 
  -2  -9  10        1.80       -1.23      3.83 o 
  -1  -9  10        3.56        1.10      3.82 o 
   0  -9  10        1.46       -0.68      3.39 o 
   1  -9  10        9.03        8.20      3.92 o 
   2  -9  10        9.99       15.52      3.94 o 
  -3  -8  10        1.15        1.38      4.15 o 
  -2  -8  10       11.14       15.17      5.02 o 
  -1  -8  10       26.78       23.35      3.75 o 
   0  -8  10       11.04       19.74      4.08 o 
   1  -8  10       12.93       15.49      3.77 o 
   2  -8  10        5.11        6.19      2.90 o 
  -4  -7  10        4.62        5.90      3.84 o 
  -3  -7  10       18.19       17.39      2.75 o 
  -2  -7  10       20.29       23.59      2.83 o 
  -1  -7  10       34.26       33.36      4.70 o 
   0  -7  10        3.60       -1.71      2.84 o 
   1  -7  10        1.73        4.96      2.98 o 
   2  -7  10       34.27       39.41      6.24 o 
   3  -7  10        7.55        2.68      2.96 o 
  -4  -6  10        2.93        4.94      3.98 o 
  -3  -6  10        0.79        1.36      1.81 o 
  -2  -6  10        4.81        7.41      3.28 o 
  -1  -6  10        9.95        9.33      2.08 o 
   0  -6  10       11.36       10.07      3.91 o 
   1  -6  10      148.81      170.56     13.32 o 
   2  -6  10       10.23       10.54      3.33 o 
  -4  -5  10        0.02        2.59      3.68 o 
  -3  -5  10        5.91        5.85      1.96 o 
  -2  -5  10       37.83       37.54      3.27 o 
  -1  -5  10        5.98        5.69      2.54 o 
   0  -5  10        2.42        3.69      2.44 o 
   1  -5  10       14.14       13.17      2.64 o 
   2  -5  10        2.99        8.20      2.50 o 
   3  -5  10        9.78        7.04      2.79 o 
  -4  -4  10        3.25        5.40      2.15 o 
  -3  -4  10       19.79       16.77      2.22 o 
  -2  -4  10       15.64       15.20      2.16 o 
  -1  -4  10       46.44       48.98      3.33 o 
   0  -4  10      149.79      167.12      7.50 o 
   1  -4  10      106.89      136.32     12.13 o 
   2  -4  10       10.34       10.59      2.95 o 
   3  -4  10        2.19        3.83      2.80 o 
   4  -4  10        0.12        2.67      2.81 o 
  -5  -3  10        3.03       -2.24      3.42 o 
  -4  -3  10        7.76       10.33      3.49 o 
  -3  -3  10       62.31       68.02      6.87 o 
  -2  -3  10       38.24       35.05      2.85 o 
  -1  -3  10        7.26        6.15      1.52 o 
   0  -3  10       11.54       13.31      2.23 o 
   1  -3  10       29.98       28.79      2.67 o 
   2  -3  10      109.30      127.08      9.45 o 
  -5  -2  10        7.63       11.06      3.92 o 
  -4  -2  10        1.16        0.58      1.77 o 
  -3  -2  10        9.71        9.63      1.80 o 
  -2  -2  10       73.85       82.17      6.16 o 
  -1  -2  10       20.56       20.55      3.06 o 
   0  -2  10      228.39      237.52     14.57 o 
   1  -2  10      137.13      135.08      7.71 o 
   2  -2  10       29.01       34.50      9.56 o 
   3  -2  10       10.60       12.13      3.15 o 
   4  -2  10        7.45        4.03      3.46 o 
  -5  -1  10       10.50       19.44      3.77 o 
  -4  -1  10       42.80       49.12      5.07 o 
  -3  -1  10       13.99       17.46      3.56 o 
  -2  -1  10      129.06      121.13      7.90 o 
  -1  -1  10        6.35        4.96      1.90 o 
   0  -1  10       13.86       15.73      1.77 o 
   1  -1  10       74.05       58.75      6.77 o 
   2  -1  10       82.23       66.21      5.69 o 
   3  -1  10        9.00       12.03      3.05 o 
   4  -1  10        1.18       -1.25      3.06 o 
  -5   0  10        6.23        4.21      2.14 o 
  -4   0  10        0.61       -0.77      1.44 o 
  -3   0  10       20.87       19.63      1.69 o 
  -2   0  10      119.22      107.36      7.85 o 
  -1   0  10       70.14       56.99      5.32 o 
   0   0  10        9.42        8.42      2.71 o 
   1   0  10       46.61       46.15      5.04 o 
   2   0  10        2.97        3.14      1.46 o 
   3   0  10        1.13       -3.38      3.51 o 
   4   0  10        2.19       -0.14      2.81 o 
  -5   1  10       10.51       11.63      2.93 o 
  -4   1  10       42.47       41.85      3.19 o 
  -3   1  10       15.18       21.55      2.05 o 
  -2   1  10      127.40      118.94      4.48 o 
  -1   1  10        5.96        6.90      2.73 o 
   0   1  10       13.84       15.55      3.20 o 
   1   1  10       74.25       72.62      4.31 o 
   2   1  10       83.41       83.58      7.46 o 
   3   1  10        9.62        9.86      3.73 o 
   4   1  10        1.36        0.89      1.80 o 
  -5   2  10        7.68        4.83      2.13 o 
  -4   2  10        1.15        1.76      1.76 o 
  -3   2  10        9.40        6.94      1.81 o 
  -2   2  10       71.87       69.35      6.98 o 
  -1   2  10       19.60       16.64      2.93 o 
   0   2  10      231.09      244.66     15.49 o 
   1   2  10      139.21      124.33      9.08 o 
   2   2  10       29.28       25.28      2.12 o 
   3   2  10       10.85        6.85      2.02 o 
   4   2  10        7.42        5.41      3.23 o 
  -4   3  10        7.71        6.60      2.25 o 
  -3   3  10       62.57       53.69      4.27 o 
  -2   3  10       38.77       34.67      4.73 o 
  -1   3  10        7.37        6.30      2.15 o 
   0   3  10       11.51       12.80      2.89 o 
   1   3  10       29.26       24.75      2.72 o 
   2   3  10      107.80      101.39      5.43 o 
   4   3  10       10.84       11.49      2.27 o 
  -4   4  10        3.28        0.87      1.49 o 
  -3   4  10       19.90       24.69      3.58 o 
  -1   4  10       46.74       42.35      3.23 o 
   0   4  10      146.57      152.91      8.10 o 
   1   4  10      108.64      117.52      8.11 o 
   2   4  10       10.16        4.91      2.60 o 
   3   4  10        2.21        4.62      3.50 o 
   4   4  10        0.12        1.08      3.50 o 
  -4   5  10        0.00       -2.97      1.98 o 
  -3   5  10        5.37        2.06      1.92 o 
  -2   5  10       37.98       21.78      2.79 o 
  -1   5  10        6.31        4.31      1.44 o 
   0   5  10        2.38        1.61      1.40 o 
   1   5  10       14.42        9.87      2.90 o 
   2   5  10        3.33       -0.78      2.02 o 
  -2   6  10        5.15        2.69      2.25 o 
  -1   6  10       10.42        8.77      2.98 o 
   0   6  10       10.69       11.70      2.07 o 
   2   6  10       10.48        8.94      1.53 o 
   3   6  10        0.99        1.13      2.50 o 
  -3   7  10       18.44       14.04      3.07 o 
  -2   7  10       20.13       17.15      6.49 o 
   0   7  10        3.61        6.60      2.26 o 
   1   7  10        1.83        1.00      2.29 o 
   2   7  10       34.44       37.69     13.35 o 
   3   7  10        7.52        8.89      3.27 o 
  -1   8  10       27.43       27.94      4.64 o 
   0   8  10       10.81       16.72      3.66 o 
   2   8  10        4.94        0.27      3.78 o 
  -3   9  10        7.55        7.08      2.42 o 
  -1   9  10        3.40        7.63      3.42 o 
   0   9  10        1.49        1.54      3.53 o 
   2   9  10        9.81       13.16      3.55 o 
  -1  10  10        3.53        3.62      2.67 o 
   0  10  10        0.77        0.77      2.94 o 
   1  10  10       11.20        7.04      4.40 o 
  -1 -10  11        0.10        7.69      4.38 o 
   0 -10  11        0.34        4.59      4.60 o 
  -2  -9  11        2.07        3.02      4.26 o 
  -1  -9  11        3.57        2.60      4.10 o 
   0  -9  11       21.09       14.35      3.97 o 
   1  -9  11       24.16       34.92      5.24 o 
  -3  -8  11        2.81        7.52      4.04 o 
  -2  -8  11        6.36       19.60      5.62 o 
  -1  -8  11        4.99        5.88      3.50 o 
   0  -8  11        0.12        0.14      3.20 o 
   1  -8  11        5.96       -0.97      3.05 o 
   2  -8  11        1.34       -0.27      3.03 o 
  -3  -7  11        1.05        0.70      3.38 o 
  -2  -7  11        9.68        3.55      3.27 o 
  -1  -7  11        5.02        7.28      3.29 o 
   0  -7  11        1.82        0.00      3.28 o 
   1  -7  11       15.57       14.20      4.00 o 
   2  -7  11        0.43        0.56      3.12 o 
  -4  -6  11        4.29        9.69      4.16 o 
  -3  -6  11       19.02       21.34      4.68 o 
  -2  -6  11        9.06        9.15      2.95 o 
  -1  -6  11        0.81        2.27      2.51 o 
   0  -6  11       37.64       42.90      4.87 o 
   1  -6  11        3.17        0.15      3.33 o 
   2  -6  11        5.09        8.11      3.34 o 
   3  -6  11        5.04        2.17      3.04 o 
  -4  -5  11        5.07        4.82      3.45 o 
  -3  -5  11        5.09        6.65      3.68 o 
  -2  -5  11      106.46      119.23     15.92 o 
  -1  -5  11       35.43       38.61      3.36 o 
   0  -5  11       18.16       21.12      4.42 o 
   1  -5  11       33.47       39.62      5.93 o 
   3  -5  11        0.76        5.89      3.39 o 
  -4  -4  11        1.24        1.64      3.15 o 
  -3  -4  11        4.08        5.65      3.39 o 
  -2  -4  11        9.63        9.35      2.23 o 
  -1  -4  11       11.42       13.78      6.17 o 
   0  -4  11        6.19        3.89      2.46 o 
   1  -4  11       42.85       64.12      6.73 o 
   2  -4  11       19.48       25.65      3.29 o 
   3  -4  11       14.61       11.08      3.12 o 
  -4  -3  11       16.07       14.36      3.54 o 
  -3  -3  11       16.12       18.05      2.23 o 
  -2  -3  11       38.58       40.13      3.47 o 
  -1  -3  11        5.98        7.81      3.54 o 
   0  -3  11        3.59        2.38      2.04 o 
   1  -3  11      108.85      121.34      9.31 o 
   3  -3  11        0.38        0.59      2.93 o 
  -4  -2  11       12.10       15.13      3.63 o 
  -3  -2  11       51.32       54.82      9.58 o 
  -2  -2  11       50.45       55.00      3.67 o 
  -1  -2  11       42.93       44.00      3.36 o 
   0  -2  11       30.98       31.79      3.33 o 
   1  -2  11       27.05       22.39      3.17 o 
   3  -2  11        8.51       14.04      3.73 o 
   4  -2  11        8.61       11.56      4.19 o 
  -5  -1  11        4.18        1.42      2.84 o 
  -4  -1  11        0.89        1.98      2.78 o 
  -3  -1  11       42.44       33.95      2.91 o 
  -2  -1  11       30.18       28.63      3.49 o 
  -1  -1  11       12.44       12.00      2.76 o 
   0  -1  11      121.52      129.34      7.28 o 
   1  -1  11      130.58      118.81      6.57 o 
   2  -1  11       11.70       12.48      2.95 o 
   4  -1  11        3.94        6.02      3.64 o 
  -5   0  11        5.62        7.47      2.38 o 
  -4   0  11        9.31       11.21      3.27 o 
  -3   0  11       99.51      100.05      7.06 o 
  -2   0  11        3.71        5.81      1.77 o 
  -1   0  11        2.98        4.35      2.32 o 
   0   0  11       19.24       15.09      3.86 o 
   1   0  11       36.36       39.83      3.06 o 
   2   0  11      204.66      226.85     29.62 o 
   3   0  11       15.31       12.25      3.77 o 
  -5   1  11        4.05        4.95      2.74 o 
  -4   1  11        0.90        0.14      2.34 o 
  -3   1  11       42.99       30.75      5.03 o 
  -2   1  11       30.38       31.88      3.02 o 
  -1   1  11       12.30       12.54      4.70 o 
   0   1  11      118.66      108.16      7.64 o 
   1   1  11      130.31      123.19      9.42 o 
   2   1  11       11.48        8.64      2.79 o 
   3   1  11       12.61       19.09      3.16 o 
  -4   2  11       12.15       12.59      3.32 o 
  -3   2  11       50.17       51.96      5.67 o 
  -2   2  11       50.48       51.54      4.19 o 
  -1   2  11       42.70       45.54      3.09 o 
   0   2  11       30.91       28.39      2.50 o 
   1   2  11       27.32       21.82      2.70 o 
   2   2  11       30.77       26.31      2.86 o 
   3   2  11        8.22        4.09      3.33 o 
   4   2  11        8.49        7.46      2.10 o 
  -4   3  11       16.10       14.61      3.04 o 
  -3   3  11       15.93        8.60      2.73 o 
  -2   3  11       38.53       31.66      4.16 o 
  -1   3  11        6.28        5.12      1.52 o 
   0   3  11        4.22        6.96      2.98 o 
   1   3  11      109.13      106.38     18.28 o 
   2   3  11       26.06       23.90      2.81 o 
   3   3  11        0.43       -2.66      1.90 o 
  -4   4  11        1.27        7.25      2.88 o 
  -3   4  11        4.50        4.37      2.33 o 
  -1   4  11       10.97       11.13      4.45 o 
   0   4  11        6.19        1.48      1.31 o 
   1   4  11       43.34       38.63      3.69 o 
   2   4  11       19.86       12.82      3.05 o 
   3   4  11       14.19       17.16      3.91 o 
  -4   5  11        5.06        2.25      2.25 o 
  -1   5  11       35.75       31.15      8.44 o 
   0   5  11       17.61       17.04      3.80 o 
   1   5  11       32.41       32.03      4.91 o 
   2   5  11        4.37       -1.59      3.32 o 
   3   5  11        0.81        1.38      2.37 o 
  -3   6  11       19.08       22.01      3.06 o 
  -2   6  11        9.42        5.34      2.79 o 
  -1   6  11        0.87        3.72      1.79 o 
   1   6  11        3.06        2.42      2.99 o 
   2   6  11        5.03        4.63      1.93 o 
   3   6  11        5.32        8.64      3.27 o 
  -3   7  11        1.06        2.35      2.35 o 
  -2   7  11        9.37        9.99      3.39 o 
  -1   7  11        5.04        0.31      3.03 o 
   0   7  11        2.13        3.16      2.55 o 
   1   7  11       15.54       17.32      4.34 o 
   2   7  11        0.42        4.46      4.19 o 
  -3   8  11        2.93        1.67      2.24 o 
  -2   8  11        6.44        5.06      3.28 o 
  -1   8  11        5.16        9.37      3.84 o 
   0   8  11        0.12       -3.21      2.75 o 
   1   8  11        5.94        5.25      3.80 o 
   2   8  11        1.44       -0.14      3.67 o 
  -2   9  11        2.16        3.02      3.62 o 
  -1   9  11        3.62        8.10      4.06 o 
   1   9  11       24.05       29.86      5.33 o 
  -1  10  11        0.12       -0.95      4.25 o 
   0  10  11        0.34       -0.62      4.36 o 
  -1  -9  12        1.92        4.24      4.37 o 
   0  -9  12        0.68       -0.41      3.78 o 
  -2  -8  12        9.72       15.46      4.64 o 
  -1  -8  12        5.14       -3.50      4.35 o 
   0  -8  12       10.64       10.32      4.06 o 
   1  -8  12        2.56        5.82      2.64 o 
  -3  -7  12        9.33       19.11      4.68 o 
  -2  -7  12        4.33        4.71      4.00 o 
  -1  -7  12        2.12        7.72      4.01 o 
   0  -7  12        5.30        0.58      2.28 o 
   1  -7  12        4.94        6.69      4.14 o 
   2  -7  12        5.18        0.00      3.69 o 
  -3  -6  12        0.54        3.84      4.27 o 
  -2  -6  12        7.61        7.50      4.04 o 
  -1  -6  12       16.32       25.40      4.52 o 
   0  -6  12       29.53       30.08      5.28 o 
   1  -6  12        9.81        4.94      3.34 o 
   2  -6  12        7.72       11.63      3.80 o 
  -4  -5  12        5.89       11.54      4.45 o 
  -3  -5  12       15.62       14.82      4.71 o 
  -2  -5  12       22.96       25.16      6.46 o 
  -1  -5  12       17.04       22.57      4.42 o 
   0  -5  12       25.14       22.63      3.55 o 
   1  -5  12        6.35       10.29      3.24 o 
   2  -5  12        5.14        3.39      3.39 o 
   3  -5  12       20.54       26.42      4.91 o 
  -4  -4  12        4.72        2.76      3.73 o 
  -3  -4  12        1.19        5.13      3.28 o 
  -2  -4  12       30.03       30.93      4.24 o 
  -1  -4  12       93.39      122.16     12.35 o 
   0  -4  12       50.21       72.11      7.04 o 
   1  -4  12        8.91        8.27      2.81 o 
   2  -4  12       11.98       14.47      3.85 o 
  -4  -3  12        9.18        9.57      3.97 o 
  -3  -3  12       23.73       33.16      5.12 o 
  -2  -3  12        2.70        4.98      1.93 o 
  -1  -3  12        8.82       10.64      2.12 o 
   0  -3  12       35.77       35.71      4.46 o 
   1  -3  12       19.87       22.19      3.69 o 
   2  -3  12       27.54       27.10      5.45 o 
   3  -3  12        4.61        4.55      3.38 o 
  -4  -2  12        0.58        3.65      3.24 o 
  -3  -2  12       26.54       25.03     10.38 o 
  -2  -2  12       14.68       20.20      4.08 o 
  -1  -2  12       44.28       40.73      6.49 o 
   0  -2  12       31.57       32.70      3.84 o 
   1  -2  12        5.84        7.71      3.49 o 
   2  -2  12       23.12       31.26      4.78 o 
   3  -2  12        0.26        0.00      2.73 o 
  -4  -1  12        3.66       -0.27      2.67 o 
  -3  -1  12       20.31       20.24      2.84 o 
  -2  -1  12       30.59       38.39     10.93 o 
  -1  -1  12       30.27       30.35      2.79 o 
   0  -1  12       26.12       36.88      5.11 o 
   2  -1  12       24.57       32.39      4.81 o 
   3  -1  12        8.46        9.77      3.22 o 
  -4   0  12        2.34       -4.60      3.15 o 
  -3   0  12       31.42       36.49      4.06 o 
  -2   0  12        7.86        8.30      2.05 o 
  -1   0  12        9.89       12.66      2.75 o 
   0   0  12        7.34       11.50      1.96 o 
   1   0  12      139.27      175.00     13.19 o 
   2   0  12       39.55       43.63      5.28 o 
   3   0  12        2.57       -0.54      3.25 o 
  -4   1  12        3.86        4.73      1.97 o 
  -3   1  12       20.12       18.72      3.63 o 
  -2   1  12       29.51       36.95      4.75 o 
  -1   1  12       29.58       34.91      4.20 o 
   0   1  12       26.07       13.22      3.15 o 
   1   1  12       20.80       21.98      4.04 o 
   3   1  12        8.30       15.00      4.09 o 
  -4   2  12        0.58       -0.04      1.50 o 
  -3   2  12       26.15       23.51      2.23 o 
  -2   2  12       14.90       18.12      4.00 o 
  -1   2  12       45.51       45.44      5.36 o 
   0   2  12       33.36       41.91      4.72 o 
   1   2  12        5.19        7.87      2.35 o 
   2   2  12       23.40       24.11      4.55 o 
   3   2  12        0.22       -2.44      2.84 o 
  -4   3  12        9.37       11.67      3.19 o 
  -3   3  12       23.75       22.39      4.79 o 
  -2   3  12        3.02        4.14      2.71 o 
  -1   3  12        9.11       11.23      3.17 o 
   0   3  12       35.77       32.21      4.30 o 
   1   3  12       19.44       26.71      3.21 o 
   2   3  12       27.32       22.65      4.79 o 
   3   3  12        4.50        2.53      3.42 o 
  -4   4  12        4.75        3.53      2.40 o 
  -3   4  12        1.23       -0.27      2.59 o 
  -2   4  12       29.85       26.99      4.30 o 
  -1   4  12       92.94      107.31      9.29 o 
   0   4  12       51.40       37.24      3.13 o 
   2   4  12       11.96       14.59      4.25 o 
   3   4  12        0.04        1.01      2.14 o 
  -4   5  12        5.88        3.76      2.63 o 
  -3   5  12       15.66       13.11      3.56 o 
   1   5  12        6.58        5.78      1.92 o 
   2   5  12        5.21        2.14      3.20 o 
   3   5  12       20.76       20.94      5.42 o 
  -3   6  12        0.58       -2.61      2.46 o 
  -2   6  12        7.76        6.37      2.90 o 
  -1   6  12       15.73       14.73      4.02 o 
   1   6  12        9.23       10.46      2.26 o 
   2   6  12        7.82        5.77      2.55 o 
  -3   7  12        9.37        8.69      3.04 o 
  -1   7  12        2.22        0.90      2.11 o 
   0   7  12        5.33        3.02      3.47 o 
   1   7  12        4.92       12.01      4.93 o 
   2   7  12        5.29        4.47      3.53 o 
  -2   8  12        9.60        1.33      3.41 o 
  -1   8  12        5.08       10.29      2.93 o 
   0   8  12       10.34       12.22      4.44 o 
   1   8  12        2.49        7.03      4.40 o 
  -1   9  12        1.98       -4.20      2.80 o 
   0   9  12        0.69        1.55      3.56 o 
  -1  -8  13        2.05        1.68      5.05 o 
   0  -8  13        0.10       -5.66      3.77 o 
  -2  -7  13        0.19       -0.86      4.01 o 
  -1  -7  13        8.24        8.88      4.16 o 
   0  -7  13        2.68        3.14      4.15 o 
   1  -7  13        8.17        6.56      3.72 o 
  -3  -6  13        6.39        9.30      4.44 o 
  -2  -6  13       11.36        7.67      5.06 o 
  -1  -6  13       17.95       14.69      4.81 o 
   0  -6  13        1.22        7.72      3.64 o 
   1  -6  13        1.89       -0.59      3.64 o 
   2  -6  13       13.25        8.73      4.24 o 
  -3  -5  13        0.42        1.57      4.16 o 
  -2  -5  13        3.48        7.86      3.93 o 
  -1  -5  13        6.10       10.28      4.26 o 
   0  -5  13        5.59       15.46      3.84 o 
   1  -5  13        1.06       -0.44      3.10 o 
   2  -5  13        7.25        4.58      3.69 o 
  -3  -4  13        8.01       12.02      4.29 o 
  -2  -4  13       21.76       23.38      4.98 o 
  -1  -4  13        1.55       -4.14      3.69 o 
   0  -4  13        1.20        2.52      3.55 o 
   2  -4  13        7.64        5.77      4.15 o 
  -4  -3  13        0.86        1.38      3.03 o 
  -3  -3  13       11.20       11.25      3.71 o 
  -2  -3  13        5.84        6.13      3.36 o 
  -1  -3  13       32.61       37.79      4.17 o 
   0  -3  13       22.55       25.26      4.60 o 
   1  -3  13       36.66       56.83      7.56 o 
   2  -3  13        0.06        0.88      2.50 o 
   3  -3  13        0.24       -3.82      3.82 o 
  -4  -2  13        6.96        9.38      4.21 o 
  -3  -2  13       13.68       21.65      4.40 o 
  -2  -2  13       52.51       72.32      9.21 o 
  -1  -2  13        2.76        4.42      3.54 o 
   0  -2  13        8.28       17.33      3.54 o 
   1  -2  13       17.53       20.68      4.38 o 
   2  -2  13       15.70       26.00      4.93 o 
   3  -2  13        3.99        5.63      3.90 o 
  -4  -1  13        0.84       -4.43      3.36 o 
  -3  -1  13       16.63       18.66      3.38 o 
  -2  -1  13        8.73        8.69      3.48 o 
  -1  -1  13       71.54       84.84      8.99 o 
   1  -1  13       36.01       42.64      5.49 o 
   2  -1  13       30.82       40.59      5.55 o 
   3  -1  13        0.82        0.14      2.80 o 
  -4   0  13       17.96        8.20      3.84 o 
  -3   0  13        0.34        3.62      3.06 o 
  -2   0  13        0.01       -1.43      3.16 o 
  -1   0  13        6.00        4.07      3.49 o 
   0   0  13        0.07       -2.88      2.16 o 
   1   0  13       24.49       25.04      4.68 o 
   2   0  13       21.04       24.77      5.55 o 
  -4   1  13        0.83        2.34      1.81 o 
  -3   1  13       16.89       16.43      3.74 o 
  -2   1  13        8.98       12.32      3.73 o 
  -1   1  13       72.07       86.68      7.16 o 
   2   1  13       30.30       43.71      6.55 o 
   3   1  13        0.77        4.90      3.45 o 
  -4   2  13        6.70        7.73      2.84 o 
  -3   2  13       13.70       13.46      2.61 o 
  -2   2  13       52.65       53.94     14.83 o 
  -1   2  13        2.68       -2.02      3.46 o 
   0   2  13        8.26       14.98      3.29 o 
   2   2  13       15.44       16.08      5.23 o 
  -4   3  13        0.87        4.08      2.42 o 
  -3   3  13       11.03       17.33      3.56 o 
  -2   3  13        5.48        7.55      2.99 o 
  -1   3  13       31.73       41.13      4.65 o 
   0   3  13       22.20       24.89      3.74 o 
   1   3  13       36.78       45.31      6.16 o 
   3   3  13        0.26        0.26      2.29 o 
  -2   4  13       21.21       24.39      4.29 o 
  -1   4  13        1.57       -3.20      3.20 o 
   1   4  13        5.50       -1.54      3.64 o 
   2   4  13        7.53        7.58      3.99 o 
  -3   5  13        0.46        1.77      2.86 o 
  -2   5  13        3.58        2.44      3.15 o 
  -1   5  13        6.30        5.29      2.64 o 
   0   5  13        5.42        8.18      3.81 o 
   1   5  13        1.15        1.69      3.39 o 
   2   5  13        7.29        4.68      3.34 o 
  -3   6  13        6.57        6.42      3.28 o 
  -2   6  13       11.67       22.56      4.21 o 
  -1   6  13       18.06       16.37      4.93 o 
   0   6  13        1.20       -1.79      3.85 o 
   1   6  13        1.98        2.58      2.72 o 
  -2   7  13        0.18        2.93      2.04 o 
  -1   7  13        8.16        8.77      4.09 o 
   0   7  13        2.49       11.15      3.77 o 
   1   7  13        8.31        5.94      3.48 o 
  -1   8  13        1.96       -4.29      3.99 o 
   0   8  13        0.10       -0.31      4.28 o 
  -1  -7  14        1.27       -2.72      3.88 o 
   0  -7  14        0.98        1.86      4.01 o 
  -2  -6  14        2.22        0.87      4.06 o 
  -1  -6  14        6.79       12.09      4.81 o 
   0  -6  14        2.01       -0.59      4.23 o 
   1  -6  14        9.44       10.64      4.68 o 
  -3  -5  14       10.14        3.88      4.32 o 
  -2  -5  14       14.55       20.29      4.68 o 
  -1  -5  14        1.19        0.15      3.82 o 
   0  -5  14        0.52       -3.10      4.12 o 
   1  -5  14        4.45        5.31      2.66 o 
  -3  -4  14       10.36       16.07      5.03 o 
  -2  -4  14       19.34       27.66      6.30 o 
  -1  -4  14       18.45       17.58      5.17 o 
   0  -4  14        4.25       -0.59      4.29 o 
   1  -4  14        4.89        8.44      4.59 o 
   2  -4  14        7.81       12.00      4.45 o 
  -3  -3  14        3.44        1.85      3.14 o 
  -2  -3  14        1.48        1.90      3.80 o 
  -1  -3  14        6.43        7.68      2.67 o 
   0  -3  14        4.24        5.03      3.55 o 
   1  -3  14        2.40        7.51      2.80 o 
   2  -3  14        6.10        5.74      3.67 o 
  -3  -2  14        2.33        2.27      3.83 o 
  -2  -2  14       10.73       12.96      3.78 o 
  -1  -2  14        3.11        4.86      2.20 o 
   0  -2  14       13.34       20.29      3.24 o 
   1  -2  14        8.89       12.85      4.38 o 
   2  -2  14       10.41       15.50      5.80 o 
  -3  -1  14       10.53       14.62      4.51 o 
  -2  -1  14       11.32        4.34      3.62 o 
  -1  -1  14        2.74       -0.29      2.63 o 
   1  -1  14        5.68       -0.58      3.60 o 
   2  -1  14       10.08       10.64      2.98 o 
  -3   0  14        5.46        5.57      3.21 o 
  -2   0  14        1.68        1.58      2.16 o 
  -1   0  14       18.16       20.64      3.93 o 
   0   0  14       59.37       84.53      9.31 o 
   1   0  14       43.56       48.44      7.28 o 
   2   0  14        0.04        3.62      3.90 o 
  -3   1  14       10.34       10.21      3.17 o 
  -2   1  14       11.01        8.87      3.15 o 
  -1   1  14        2.89        0.00      2.32 o 
   0   1  14        2.66        4.88      4.16 o 
   1   1  14        5.75        9.41      4.08 o 
   2   1  14        9.94        5.86      4.37 o 
  -3   2  14        2.32        2.00      1.59 o 
  -2   2  14       11.13       12.96      4.56 o 
  -1   2  14        3.41        8.37      2.60 o 
   1   2  14        8.82       11.45      4.33 o 
   2   2  14       10.54       16.29      3.65 o 
  -3   3  14        3.31        1.76      5.38 o 
  -2   3  14        1.40       -3.56      3.27 o 
  -1   3  14        6.41        8.67      3.62 o 
   0   3  14        4.24        1.58      2.44 o 
   1   3  14        2.47       -0.14      3.76 o 
   2   3  14        5.95        5.21      3.88 o 
  -3   4  14       10.45        9.50      3.27 o 
  -2   4  14       19.34       19.08      3.85 o 
  -1   4  14       18.91       26.61      5.11 o 
   0   4  14        4.06        5.93      3.33 o 
  -3   5  14       10.22        4.61      2.44 o 
  -2   5  14       14.61       12.60      4.44 o 
  -1   5  14        1.11        2.94      3.53 o 
   0   5  14        0.53       -2.78      2.49 o 
   1   5  14        4.44        2.41      2.97 o 
  -2   6  14        2.12       -0.15      3.46 o 
  -1   6  14        6.56       14.88      3.88 o 
   1   6  14        9.52        9.89      5.16 o 
   0   7  14        0.96       -2.42      4.23 o 
  -2  -5  15        3.86       12.71      5.26 o 
  -1  -5  15        3.84        4.56      5.01 o 
   0  -5  15       14.38       14.30      4.72 o 
  -2  -4  15        5.17        9.66      4.69 o 
  -1  -4  15        1.60       -3.84      3.69 o 
   0  -4  15        2.55       -0.44      4.75 o 
  -2  -3  15        0.48        6.13      3.94 o 
  -1  -3  15        6.98       15.81      5.32 o 
   0  -3  15        9.72       13.17      4.73 o 
   1  -3  15        0.22        0.73      4.43 o 
  -3  -2  15        3.84       12.77      4.82 o 
  -2  -2  15        2.01        6.84      4.65 o 
  -1  -2  15        0.21       -2.50      3.68 o 
   0  -2  15        9.99       11.92      4.56 o 
   1  -2  15        4.49        7.75      4.38 o 
  -3  -1  15        4.52        3.23      4.64 o 
  -2  -1  15       15.48       21.99      3.77 o 
  -1  -1  15       10.56        9.95      3.95 o 
   0  -1  15        4.76       13.87      4.09 o 
   1  -1  15       14.30        9.54      5.34 o 
  -3   0  15        0.67        2.23      3.62 o 
  -1   0  15        4.27       -2.33      3.78 o 
   0   0  15        1.48        1.30      3.76 o 
   1   0  15        1.39       11.40      3.71 o 
  -3   1  15        4.63        1.80      2.49 o 
  -2   1  15       15.50       18.99      4.01 o 
  -1   1  15       10.94       11.14      4.63 o 
   0   1  15        4.89        4.17      4.03 o 
   1   1  15       14.03       24.82      6.50 o 
   2   1  15        7.34        7.55      3.57 o 
  -3   2  15        3.87        0.82      3.56 o 
  -2   2  15        2.06        3.69      3.56 o 
  -1   2  15        0.23        1.73      2.17 o 
   0   2  15       10.03       12.63      3.89 o 
   1   2  15        4.37        2.67      4.20 o 
  -1   3  15        7.07       12.15      4.06 o 
   1   3  15        0.23        1.97      3.22 o 
  -2   4  15        5.11        5.40      3.27 o 
   0   4  15        2.56        9.13      4.06 o 
   1   4  15        1.08        1.68      3.80 o 
  -2   5  15        3.93        8.99      4.28 o 
  -1   5  15        3.73        8.81      4.55 o 
   0   5  15       14.31       13.92      4.98 o 
  -1  -3  16        0.64       -3.25      3.69 o 
   0  -3  16        1.04        1.63      2.96 o 
  -2  -2  16        6.78        5.08      4.80 o 
  -1  -2  16       13.70       17.37      5.45 o 
   0  -2  16        4.59        7.37      3.68 o 
  -2  -1  16        4.58        8.52      4.49 o 
   0  -1  16        1.31        4.53      3.51 o 
  -2   0  16        0.39       -3.45      4.16 o 
  -1   0  16       18.81       28.95      5.83 o 
   0   0  16        4.33        3.63      4.07 o 
  -2   1  16        4.70        2.14      3.56 o 
  -1   1  16        1.81        7.24      4.49 o 
   0   1  16        1.32       -3.75      3.60 o 
  -2   2  16        6.91       10.78      4.69 o 
  -1   2  16       13.66       28.89      6.51 o 
   0   2  16        4.56       11.66      3.17 o 
   0   3  16        1.05        3.31      4.90 o 
                                                 
